# Supplementary material for: Cryopreservation and Resuscitation of Natural Aquatic Prokaryotic Communities
Source: Front Microbiol. 2021 Jan 28;11:597653. doi: 10.3389/fmicb.2020.597653 (PMC7877341; doi:10.3389/fmicb.2020.597653)
Supplement: Supplementary Table 1 — Summary sample processing of 16S rRNA gene amplicon sequences via the DADA2 pipeline (experiment 2). [file Table_1.XLSX]

## Sheet: Supplementary Table S1
Location	Treatment	Replicate	Raw sequence read pairs	Filtered read pairs	Denoised forward reads	Denoised reverse reads	Merged read pairs	Nonchimeric
SOLA	Initial	1	30757	25601	25394	25427	23553	20500
SOLA	Initial	2	30059	25282	25063	25065	22746	19146
SOLA	Initial	3	42909	39254	38824	38822	35043	29144
SOLA	F-SEA	1	79859	60964	60696	60843	59448	55305
SOLA	F-SEA	2	28985	23271	23120	23167	22078	19048
SOLA	F-SEA	3	26886	20265	20155	20199	19345	16745
SOLA	S-DOM	1	84959	60178	60103	60135	59683	55086
SOLA	S-DOM	2	60463	45681	45570	45613	44729	34313
SOLA	S-DOM	3	80173	59075	58990	59026	58181	45057
SOLA	SW-DOM	1	58457	42588	42483	42486	41361	36067
SOLA	SW-DOM	2	63983	47108	46999	47029	45952	37610
SOLA	SW-DOM	3	48602	33819	33759	33772	33137	27209
Canet	Initial	1	29409	23290	23076	23139	21832	15102
Canet	Initial	2	39365	32441	32228	32272	30948	22832
Canet	Initial	3	20181	17248	17114	17132	16572	13200
Canet	S-DOM	1	55352	44292	44119	44172	43340	33802
Canet	S-DOM	2	42024	31896	31743	31800	30918	23084
Canet	S-DOM	3	35430	27169	27074	27119	26613	20620
Canet	SW-DOM	1	30842	22712	22610	22646	22062	16314
Canet	SW-DOM	2	53018	40342	40182	40246	39369	30783
Canet	SW-DOM	3	51221	39331	39190	39246	38241	31243
