# Supplementary material for: Cryopreservation and Resuscitation of Natural Aquatic Prokaryotic Communities
Source: Front Microbiol. 2021 Jan 28;11:597653. doi: 10.3389/fmicb.2020.597653 (PMC7877341; doi:10.3389/fmicb.2020.597653)
Supplement: Supplementary Table 2 — GTBD taxonomic assignation and average proportion per treatment for each ASV (experiment 2). [file Table_2.XLSX]

## Sheet: Supplementary Table S2
Kingdom	Phylum	Class	Order	Family	Genus	Species	ASV	CANET_initial	CANET_S-DOM	CANET_SW-DOM	SOLA_initial	SOLA_F-SEA	SOLA_S-DOM	SOLA_SW-DOM
Bacteria	Proteobacteria	Gammaproteobacteria	Enterobacterales	Alteromonadaceae	Alteromonas	(RS_GCF_001953635.1)	SV_1_Enterobacterales	0.00252525	0.0126263	0.0378788	0	0.0113636	35.6566	11.1995
Bacteria	Proteobacteria	Alphaproteobacteria	Rhodobacterales	Rhodobacteraceae	Litoreibacter	Litoreibacter_janthinus(RS_GCF_900111945.1)	SV_2_Rhodobacterales	3.98737	17.3308	16.2273	0	0.17803	0.782828	0.436869
Bacteria	Proteobacteria	Gammaproteobacteria	Enterobacterales	Alteromonadaceae	NA	NA	SV_3_Enterobacterales	0.00505051	0.00252525	0	0.0176768	12.2955	0.010101	0
Bacteria	Proteobacteria	Alphaproteobacteria	Rhodobacterales	Rhodobacteraceae	HIMB11	(RS_GCF_000472185.1)	SV_4_Rhodobacterales	15.9242	9.68939	9.71717	0	0.0265152	0.0151515	0.030303
Bacteria	Bacteroidota	Bacteroidia	Flavobacteriales	Flavobacteriaceae	Tenacibaculum	NA	SV_96_Flavobacteriales	0.239899	0.257576	0.265152	0	0	0	0.00252525
Bacteria	Proteobacteria	Gammaproteobacteria	Enterobacterales	Alteromonadaceae	Alteromonas	NA	SV_6_Enterobacterales	0	0.540404	0.787879	0	0	3.94949	22.3434
Bacteria	Proteobacteria	Alphaproteobacteria	Rhodobacterales	Rhodobacteraceae	Jannaschia	Jannaschia_faecimaris(RS_GCF_900107415.1)	SV_7_Rhodobacterales	0.171717	0.818182	0.489899	0.020202	2.13636	13.7753	2.88636
Bacteria	Proteobacteria	Alphaproteobacteria	Rhodobacterales	Rhodobacteraceae	NA	NA	SV_8_Rhodobacterales	0.325758	8.35354	9.78283	0	0	0	0.00252525
Bacteria	Bacteroidota	Bacteroidia	Flavobacteriales	Flavobacteriaceae	NA	NA	SV_9_Flavobacteriales	6.05303	4.92929	5.47727	0.00252525	0.102273	0.00252525	0
Bacteria	Bacteroidota	Bacteroidia	Flavobacteriales	Flavobacteriaceae	MS024-2A	(RS_GCF_000173095.1)	SV_89_Flavobacteriales	0	0	0	0.464646	0.693182	0.0631313	0.121212
Bacteria	Proteobacteria	Alphaproteobacteria	Rhodobacterales	Rhodobacteraceae	NA	NA	SV_11_Rhodobacterales	0	0	0.00505051	0.00252525	0	1.28283	13.5707
Bacteria	Campylobacterota	Campylobacteria	Campylobacterales	Arcobacteraceae	Arcobacter	Arcobacter_lekithochrous(RS_GCF_001878855.1)	SV_12_Campylobacterales	0	7.76768	4.09596	0	0	0	0.010101
Bacteria	Campylobacterota	Campylobacteria	Campylobacterales	Arcobacteraceae	Arcobacter	Arcobacter_lekithochrous(RS_GCF_001878855.1)	SV_13_Campylobacterales	0	0	0.00252525	0	0	0	11.5657
Bacteria	Proteobacteria	Alphaproteobacteria	Pelagibacterales	Pelagibacteraceae	Pelagibacter	NA	SV_14_Pelagibacterales	0	0	0	11.8737	5.875	0.320707	0.967172
Bacteria	Bacteroidota	Bacteroidia	Flavobacteriales	Flavobacteriaceae	NA	NA	SV_75_Flavobacteriales	1.99242	0.209596	0.186869	0	0	0.00252525	0
Bacteria	Proteobacteria	Gammaproteobacteria	Enterobacterales	Alteromonadaceae	Alteromonas	NA	SV_16_Enterobacterales	0	0.0429293	0.106061	0	0	6.23737	1.72475
Bacteria	Bacteroidota	Bacteroidia	Flavobacteriales	Flavobacteriaceae	Hel3-A1-48	(RS_GCF_001735715.1)	SV_73_Flavobacteriales	0.0151515	0.010101	0	0.111111	1.39773	0.0126263	0.0328283
Bacteria	Actinobacteriota	Actinobacteria	Actinomycetales	Microbacteriaceae	UBA1487	(GB_GCA_002325245.1)	SV_18_Actinomycetales	3.89899	3.39899	2.86364	0.00505051	0	0	0.00505051
Bacteria	Proteobacteria	Alphaproteobacteria	Pelagibacterales	Pelagibacteraceae	Pelagibacter	Pelagibacter_ubique_D(RS_GCF_001180225.1)	SV_19_Pelagibacterales	0.0479798	0.0606061	0.113636	8.17929	4.14773	0.242424	0.54798
Bacteria	Campylobacterota	Campylobacteria	Campylobacterales	Arcobacteraceae	Arcobacter	Arcobacter_nitrofigilis(RS_GCF_000092245.1)	SV_20_Campylobacterales	0	0	9.07071	0	0	0	0
Bacteria	Proteobacteria	Gammaproteobacteria	Enterobacterales	Alteromonadaceae	Alteromonas	Alteromonas_australica(RS_GCF_000730385.1)	SV_21_Enterobacterales	0	0.00252525	0	0.00252525	0.0151515	3.80808	3.27273
Bacteria	Proteobacteria	Alphaproteobacteria	Rhodobacterales	Rhodobacteraceae	Nereida	Nereida_ignava(RS_GCF_900114125.1)	SV_22_Rhodobacterales	0.166667	0.0505051	0.0378788	0.0833333	5.75379	2.02525	0.484848
Bacteria	Proteobacteria	Gammaproteobacteria	Pseudomonadales	Saccharospirillaceae	Oleibacter	Oleibacter_marinus(RS_GCF_900156675.1)	SV_23_Pseudomonadales	0	0.439394	0.396465	0	0.00378788	1.58081	3.9899
Bacteria	Bacteroidota	Bacteroidia	Flavobacteriales	Flavobacteriaceae	UBA7446	(GB_GCA_002478685.1)	SV_70_Flavobacteriales	0	0	0	1.30303	0.727273	0.116162	0.247475
Bacteria	Proteobacteria	Alphaproteobacteria	Rhodobacterales	Rhodobacteraceae	NA	NA	SV_25_Rhodobacterales	0.977273	0.747475	0.641414	0.0252525	6.79924	0.593434	0.295455
Bacteria	Proteobacteria	Alphaproteobacteria	Rhodobacterales	Rhodobacteraceae	Thalassobacter	Thalassobacter_stenotrophicus(RS_GCF_001458315.1)	SV_26_Rhodobacterales	0.494949	3.60606	1.43687	0	0	0.00757576	0.00252525
Bacteria	Proteobacteria	Gammaproteobacteria	Enterobacterales	Alteromonadaceae	Alteromonas	(RS_GCF_001953635.1)	SV_27_Enterobacterales	0	0.00252525	0	0	0	2.78535	2.66919
Bacteria	Proteobacteria	Alphaproteobacteria	Rhodobacterales	Rhodobacteraceae	Ruegeria	Ruegeria_profundi(RS_GCF_001507545.1)	SV_28_Rhodobacterales	0	0.00252525	0	0	0	0.686869	5.47475
Bacteria	Proteobacteria	Gammaproteobacteria	Enterobacterales	Alteromonadaceae	Alteromonas	NA	SV_29_Enterobacterales	3.19697	1.85354	1.32323	0	0.0265152	0.00252525	0.00252525
Bacteria	Bacteroidota	Bacteroidia	Flavobacteriales	Flavobacteriaceae	MS024-2A	(RS_GCF_000173095.1)	SV_693_Flavobacteriales	0	0	0	0	0	0	0
Bacteria	Proteobacteria	Alphaproteobacteria	NA	NA	NA	NA	SV_31_NA	0	0	0	5.31566	2.57197	0.0580808	0.169192
Bacteria	Bacteroidota	Rhodothermia	Balneolales	Balneolaceae	UBA1275	(GB_GCA_002689185.1)	SV_32_Balneolales	0.00505051	0	0.00252525	6.21212	0.666667	0.0353535	0.181818
Bacteria	Proteobacteria	Alphaproteobacteria	Rhodobacterales	Rhodobacteraceae	Leisingera	NA	SV_33_Rhodobacterales	0	0.00757576	0	0	0	0.143939	4.29293
Bacteria	Proteobacteria	Alphaproteobacteria	Rhodobacterales	Rhodobacteraceae	Pseudophaeobacter	(RS_GCF_000152965.1)	SV_34_Rhodobacterales	0	0.00505051	0	0	0.00378788	4.41919	0
Bacteria	Proteobacteria	Alphaproteobacteria	Rhodobacterales	Rhodobacteraceae	NA	NA	SV_35_Rhodobacterales	0.424242	1.5202	1.52273	0	0	0.0227273	0
Bacteria	Proteobacteria	Alphaproteobacteria	Rhodobacterales	Rhodobacteraceae	Pseudoruegeria_A	Pseudoruegeria_A_aquimaris(RS_GCF_900172235.1)	SV_36_Rhodobacterales	0.257576	1.33586	1.44444	0	0	0	0.00252525
Bacteria	Bacteroidota	Bacteroidia	Flavobacteriales	Flavobacteriaceae	UBA7446	(GB_GCA_002478685.1)	SV_68_Flavobacteriales	0	0	0	0.0757576	2.20833	0.0227273	0.0378788
Bacteria	Proteobacteria	Alphaproteobacteria	Pelagibacterales	Pelagibacteraceae	Pelagibacter	NA	SV_38_Pelagibacterales	0	0	0	3.7298	1.39015	0.138889	0.315657
Bacteria	Proteobacteria	Gammaproteobacteria	Pseudomonadales	NA	NA	NA	SV_39_Pseudomonadales	0	0.0126263	0	0	0	1.28535	0.671717
Bacteria	Bacteroidota	Bacteroidia	Flavobacteriales	Cryomorphaceae	Coccinistipes	NA	SV_64_Flavobacteriales	0.151515	0.694444	0.583333	0	0	0	0.00252525
Bacteria	Proteobacteria	Alphaproteobacteria	Rhodobacterales	Rhodobacteraceae	HIMB11	(RS_GCF_000472185.1)	SV_41_Rhodobacterales	0.563131	0.224747	0.204545	0.260101	5.24621	0.14899	0.214646
Bacteria	Proteobacteria	Alphaproteobacteria	Rhodobacterales	Rhodobacteraceae	Ruegeria_A	(RS_GCF_000014065.1)	SV_42_Rhodobacterales	0	0.176768	0.161616	0	0	2.45202	0.0277778
Bacteria	Proteobacteria	Alphaproteobacteria	Pelagibacterales	Pelagibacteraceae	Pelagibacter_A	Pelagibacter_A_ubique(GB_GCA_000419545.1)	SV_43_Pelagibacterales	0	0	0	3.25505	0.772727	0.108586	0.239899
Bacteria	Bacteroidota	Rhodothermia	Balneolales	Balneolaceae	UBA1275	(GB_GCA_002689185.1)	SV_44_Balneolales	0.0808081	0.0429293	0.0429293	3.11869	0.954545	0.0580808	0.0909091
Bacteria	Bacteroidota	Bacteroidia	Flavobacteriales	Flavobacteriaceae	NA	NA	SV_63_Flavobacteriales	0.631313	0.520202	0.575758	0	0	0	0.00252525
Bacteria	Proteobacteria	Gammaproteobacteria	Pseudomonadales	Hahellaceae	Marinobacter	NA	SV_46_Pseudomonadales	0	0.0530303	0.030303	0	0	0.537879	1.74495
Bacteria	Bacteroidota	Bacteroidia	Flavobacteriales	Flavobacteriaceae	Tenacibaculum	(RS_GCF_002700005.1)	SV_629_Flavobacteriales	0	0	0	0	0	0	0
Bacteria	Proteobacteria	Alphaproteobacteria	Pelagibacterales	Pelagibacteraceae	Pelagibacter	NA	SV_48_Pelagibacterales	0.00505051	0.00252525	0.00252525	2.37374	1.29167	0.0883838	0.212121
Bacteria	Bacteroidota	Bacteroidia	Flavobacteriales	Flavobacteriaceae	MS024-2A	(RS_GCF_000173095.1)	SV_62_Flavobacteriales	0	0.00252525	0	1.9697	0.272727	0.0656566	0.164141
Bacteria	Bacteroidota	Bacteroidia	Flavobacteriales	Flavobacteriaceae	NA	NA	SV_613_Flavobacteriales	0	0	0	0.00505051	0.00378788	0.00252525	0
Bacteria	Bacteroidota	Bacteroidia	Flavobacteriales	Flavobacteriaceae	Tenacibaculum	(RS_GCF_000518405.1)	SV_612_Flavobacteriales	0	0	0	0.00252525	0	0	0
Bacteria	Bacteroidota	Bacteroidia	Flavobacteriales	NA	NA	NA	SV_603_Flavobacteriales	0	0	0	0	0.0189394	0	0
Bacteria	Proteobacteria	Alphaproteobacteria	Rhodobacterales	Rhodobacteraceae	Ruegeria_B	Ruegeria_B_pomeroyi(RS_GCF_000011965.2)	SV_53_Rhodobacterales	0.164141	1.07576	1.13384	0	0.00378788	0.00757576	0.00252525
Bacteria	Proteobacteria	Gammaproteobacteria	Pseudomonadales	Halieaceae	Luminiphilus	(RS_GCF_000227505.1)	SV_54_Pseudomonadales	0	0	0	0.737374	3.04924	0.0151515	0.0429293
Bacteria	Proteobacteria	Alphaproteobacteria	Rhodobacterales	Rhodobacteraceae	Thalassobacter	Thalassobacter_stenotrophicus(RS_GCF_001458315.1)	SV_55_Rhodobacterales	0.010101	0.0530303	0.00505051	0	0.147727	1.59596	0
Bacteria	Proteobacteria	Gammaproteobacteria	Enterobacterales	Alteromonadaceae	Alteromonas	NA	SV_56_Enterobacterales	0	0	0	0	0	1.55556	0.371212
Bacteria	Proteobacteria	Alphaproteobacteria	Rhodobacterales	Rhodobacteraceae	HIMB11	(RS_GCF_000472185.1)	SV_57_Rhodobacterales	1.66414	0.578283	0.515152	0.00757576	0.0340909	0	0.010101
Bacteria	Bacteroidota	Bacteroidia	Flavobacteriales	Weeksellaceae	Chryseobacterium	Chryseobacterium_arthrosphaerae(RS_GCF_001684965.1)	SV_601_Flavobacteriales	0	0	0	0.00757576	0	0	0
Bacteria	Bacteroidota	Bacteroidia	Flavobacteriales	NA	NA	NA	SV_595_Flavobacteriales	0	0.00505051	0.00757576	0	0	0	0
Bacteria	Actinobacteriota	Actinobacteria	Actinomycetales	Microbacteriaceae	Aquiluna	Aquiluna_sp1(RS_GCF_000257665.1)	SV_60_Actinomycetales	1.29545	0.573232	0.479798	0	0	0	0
Bacteria	Proteobacteria	Gammaproteobacteria	Enterobacterales	Alteromonadaceae	Alteromonas	NA	SV_61_Enterobacterales	0.0505051	0.0808081	0.0454545	0.00252525	0.541667	0.0858586	0.0227273
Bacteria	Bacteroidota	Bacteroidia	Flavobacteriales	Flavobacteriaceae	Tenacibaculum	(RS_GCF_000518405.1)	SV_59_Flavobacteriales	0	0.00252525	0	0.010101	0.973485	0.840909	0.118687
Bacteria	Bacteroidota	Bacteroidia	Flavobacteriales	Flavobacteriaceae	UBA7446	(GB_GCA_002478685.1)	SV_58_Flavobacteriales	0	0	0	1.88636	0.632576	0.106061	0.227273
Bacteria	Bacteroidota	Bacteroidia	Flavobacteriales	Flavobacteriaceae	NA	NA	SV_576_Flavobacteriales	0	0.00505051	0.00252525	0	0	0	0
Bacteria	Proteobacteria	Alphaproteobacteria	Rhodobacterales	Rhodobacteraceae	Pseudophaeobacter	(RS_GCF_001457775.1)	SV_65_Rhodobacterales	0	0	0	0	0	1.38384	0.34596
Bacteria	Proteobacteria	Alphaproteobacteria	Rhodobacterales	Rhodobacteraceae	Sulfitobacter	(RS_GCF_001635605.1)	SV_66_Rhodobacterales	0	0	0	1.43182	1.16288	0.040404	0.136364
Bacteria	Proteobacteria	Gammaproteobacteria	NA	NA	NA	NA	SV_67_NA	1.37374	0.474747	0.429293	0	0	0	0
Bacteria	Bacteroidota	Bacteroidia	Flavobacteriales	Flavobacteriaceae	Sediminicola	(RS_GCF_001430825.1)	SV_572_Flavobacteriales	0	0	0	0	0	0.00505051	0
Bacteria	Proteobacteria	Alphaproteobacteria	Rhodobacterales	Rhodobacteraceae	NA	NA	SV_69_Rhodobacterales	0.00757576	0	0.00252525	0.010101	0.55303	1.24747	0.0959596
Bacteria	Bacteroidota	Bacteroidia	Flavobacteriales	Crocinitomicaceae	Crocinitomix	Crocinitomix_catalasitica(RS_GCF_000621625.1)	SV_562_Flavobacteriales	0	0	0.00757576	0	0.00378788	0	0
Bacteria	Proteobacteria	Alphaproteobacteria	Puniceispirillales	AAA536-G10	AAA536-G10	(GB_GCA_000421325.1)	SV_71_Puniceispirillales	0	0	0	1.95455	0.0909091	0.0732323	0.131313
Bacteria	Proteobacteria	Alphaproteobacteria	Rhodobacterales	Rhodobacteraceae	EhC02	(RS_GCF_001650895.1)	SV_72_Rhodobacterales	0	0.010101	0.0176768	0	0	0	0.00252525
Bacteria	Bacteroidota	Bacteroidia	Flavobacteriales	koll-22	UBA1494	(GB_GCA_002706365.1)	SV_559_Flavobacteriales	0.010101	0.00252525	0	0	0	0	0
Bacteria	Proteobacteria	Alphaproteobacteria	Puniceispirillales	Puniceispirillaceae	Puniceispirillum	Puniceispirillum_marinum(RS_GCF_000024465.1)	SV_74_Puniceispirillales	0	0	0	1.84596	0.227273	0.0328283	0.0681818
Bacteria	Bacteroidota	Bacteroidia	Flavobacteriales	Flavobacteriaceae	NA	NA	SV_555_Flavobacteriales	0	0	0	0.00505051	0.00757576	0	0.00252525
Bacteria	Proteobacteria	Gammaproteobacteria	Pseudomonadales	Halieaceae	Luminiphilus	(RS_GCF_000227505.1)	SV_76_Pseudomonadales	0	0	0	0.537879	2	0.00505051	0.0151515
Bacteria	Proteobacteria	Gammaproteobacteria	Pseudomonadales	NA	NA	NA	SV_77_Pseudomonadales	0.280303	0.10101	0.128788	0.611111	0.833333	0.00505051	0.0353535
Bacteria	Proteobacteria	Alphaproteobacteria	Puniceispirillales	Puniceispirillaceae	Puniceispirillum	Puniceispirillum_marinum(RS_GCF_000024465.1)	SV_78_Puniceispirillales	0	0	0	1.4596	0.390152	0.0479798	0.0631313
Bacteria	Proteobacteria	Alphaproteobacteria	Rhodobacterales	Rhodobacteraceae	NA	NA	SV_79_Rhodobacterales	0.479798	0.689394	0.371212	0	0	0	0
Bacteria	Actinobacteriota	Actinobacteria	Actinomycetales	Microbacteriaceae	Aquiluna	Aquiluna_sp1(RS_GCF_000257665.1)	SV_80_Actinomycetales	0.502525	0.44697	0.292929	0.0176768	0.0113636	0.0252525	0.030303
Bacteria	Proteobacteria	Alphaproteobacteria	Rhodobacterales	Rhodobacteraceae	Roseovarius	(RS_GCF_000170875.1)	SV_81_Rhodobacterales	0.151515	0.494949	0.257576	0	0	0	0
Bacteria	Proteobacteria	Alphaproteobacteria	Puniceispirillales	Puniceispirillaceae	Puniceispirillum	Puniceispirillum_marinum(RS_GCF_000024465.1)	SV_82_Puniceispirillales	0	0	0	1.30051	0.295455	0.0353535	0.0833333
Bacteria	Proteobacteria	Gammaproteobacteria	SAR86	D2472	SAR86A	(GB_GCA_000252525.1)	SV_83_SAR86	0	0	0	1.15657	0.492424	0.0252525	0.0479798
Bacteria	Proteobacteria	Alphaproteobacteria	Rhodobacterales	Rhodobacteraceae	NA	NA	SV_84_Rhodobacterales	0	0.00505051	0	0.118687	1.39015	0.151515	0.121212
Bacteria	Proteobacteria	Alphaproteobacteria	Rhodobacterales	Rhodobacteraceae	Roseovarius	Roseovarius_nubinhibens(RS_GCF_000152625.1)	SV_85_Rhodobacterales	0	0	0	0.00252525	0.00378788	0.669192	0.0378788
Bacteria	Proteobacteria	Alphaproteobacteria	Rhodobacterales	Rhodobacteraceae	NA	NA	SV_86_Rhodobacterales	0.542929	0.29798	0.222222	0	0	0	0
Bacteria	Proteobacteria	Alphaproteobacteria	Rhodobacterales	Rhodobacteraceae	Leisingera	(RS_GCF_000813725.1)	SV_87_Rhodobacterales	0.133838	0.378788	0.320707	0	0	0	0
Bacteria	Proteobacteria	Alphaproteobacteria	Rhodobacterales	Rhodobacteraceae	NA	NA	SV_88_Rhodobacterales	0.255051	0.361111	0.383838	0	0	0	0
Bacteria	Bacteroidota	Bacteroidia	Flavobacteriales	Flavobacteriaceae	Tenacibaculum	(RS_GCF_002813915.1)	SV_546_Flavobacteriales	0	0	0	0	0	0	0
Bacteria	Proteobacteria	Gammaproteobacteria	Enterobacterales	Alteromonadaceae	Alteromonas	Alteromonas_sp1(RS_GCF_000753915.1)	SV_90_Enterobacterales	0	0.00252525	0	0	0	0.661616	0.138889
Bacteria	Proteobacteria	Gammaproteobacteria	SAR86	D2472	SAR86A	(GB_GCA_000252525.1)	SV_91_SAR86	0	0	0	1.0202	0.560606	0.020202	0.0227273
Bacteria	Actinobacteriota	Actinobacteria	Actinomycetales	Microbacteriaceae	UBA1487	(GB_GCA_002325245.1)	SV_92_Actinomycetales	0.313131	0.179293	0.131313	0.35101	0.0492424	0.0656566	0.118687
Bacteria	Proteobacteria	Alphaproteobacteria	Puniceispirillales	Puniceispirillaceae	Puniceispirillum	Puniceispirillum_marinum(RS_GCF_000024465.1)	SV_93_Puniceispirillales	0	0	0	1.09848	0.094697	0.030303	0.0580808
Bacteria	Campylobacterota	Campylobacteria	Campylobacterales	Arcobacteraceae	Arcobacter	NA	SV_94_Campylobacterales	0	0.159091	0.126263	0	0	0	0
Bacteria	Proteobacteria	Alphaproteobacteria	Puniceispirillales	Puniceispirillaceae	Puniceispirillum	Puniceispirillum_marinum(RS_GCF_000024465.1)	SV_95_Puniceispirillales	0	0	0	0.916667	0.454545	0.020202	0.0555556
Bacteria	Bacteroidota	Bacteroidia	Flavobacteriales	Flavobacteriaceae	NA	NA	SV_544_Flavobacteriales	0	0	0	0.0126263	0.0113636	0	0.00252525
Bacteria	Proteobacteria	Alphaproteobacteria	Rhodobacterales	Rhodobacteraceae	Loktanella	Loktanella_vestfoldensis_A(RS_GCF_000382265.1)	SV_97_Rhodobacterales	0	0.00252525	0	0	0.0113636	0.583333	0.186869
Bacteria	Proteobacteria	Gammaproteobacteria	Enterobacterales	Alteromonadaceae	Alteromonas	Alteromonas_sp1(RS_GCF_000753915.1)	SV_98_Enterobacterales	0	0	0	0	0.00757576	0.590909	0.103535
Bacteria	Proteobacteria	Alphaproteobacteria	Rhodobacterales	Rhodobacteraceae	HIMB11	(RS_GCF_000472185.1)	SV_99_Rhodobacterales	0.542929	0.260101	0.222222	0	0	0	0
Bacteria	Bacteroidota	Bacteroidia	Flavobacteriales	koll-22	BRH-c54	BRH-c54_sp1(GB_GCA_002770955.1)	SV_540_Flavobacteriales	0	0	0.00252525	0	0.00757576	0	0
Bacteria	Proteobacteria	Alphaproteobacteria	Puniceispirillales	Puniceispirillaceae	Puniceispirillum	Puniceispirillum_marinum(RS_GCF_000024465.1)	SV_101_Puniceispirillales	0	0	0	0.964646	0.106061	0.0277778	0.0505051
Bacteria	Proteobacteria	Gammaproteobacteria	Pseudomonadales	Nitrincolaceae	NA	NA	SV_102_Pseudomonadales	0.59596	0.234848	0.244949	0	0	0	0
Bacteria	Proteobacteria	Alphaproteobacteria	Rhodobacterales	Rhodobacteraceae	HIMB11	(RS_GCF_000472185.1)	SV_103_Rhodobacterales	0.618687	0.184343	0.169192	0.00252525	0.0606061	0	0.00252525
Bacteria	Bacteroidota	Bacteroidia	Flavobacteriales	UA16	UA16	(GB_GCA_002863125.1)	SV_532_Flavobacteriales	0	0	0	0.00252525	0.0340909	0	0
Bacteria	Bacteroidota	Bacteroidia	Cytophagales	Cyclobacteriaceae	Fabibacter	(GB_GCA_002427755.1)	SV_105_Cytophagales	0.260101	0.207071	0.270202	0.00757576	0.00757576	0.00505051	0.00505051
Bacteria	Proteobacteria	Gammaproteobacteria	Pseudomonadales	Saccharospirillaceae	Bermanella	(GB_GCA_002162985.1)	SV_106_Pseudomonadales	0	0.00252525	0	0	0	0.454545	0
Bacteria	Bacteroidota	Bacteroidia	Flavobacteriales	Flavobacteriaceae	UBA7446	(GB_GCA_002478685.1)	SV_529_Flavobacteriales	0	0	0	0.00757576	0.00378788	0	0.00252525
Bacteria	Actinobacteriota	Actinobacteria	Actinomycetales	Microbacteriaceae	Aquiluna	Aquiluna_sp1(RS_GCF_000257665.1)	SV_108_Actinomycetales	0.260101	0.265152	0.227273	0	0	0	0
Bacteria	Proteobacteria	Gammaproteobacteria	SAR86	D2472	SAR86A	(GB_GCA_000252525.1)	SV_109_SAR86	0	0	0.00252525	0.909091	0.094697	0.00505051	0.030303
Bacteria	Bacteroidota	Bacteroidia	Flavobacteriales	Crocinitomicaceae	NA	NA	SV_522_Flavobacteriales	0	0.00505051	0.00757576	0	0	0	0
Bacteria	Bacteroidota	Bacteroidia	Flavobacteriales	Flavobacteriaceae	Hyunsoonleella	Hyunsoonleella_jejuensis(RS_GCF_900111025.1)	SV_521_Flavobacteriales	0.010101	0.00252525	0.00252525	0	0	0	0
Bacteria	Proteobacteria	Alphaproteobacteria	Rhodobacterales	Rhodobacteraceae	Roseobacter	NA	SV_112_Rhodobacterales	0.275253	0.265152	0.191919	0	0	0	0
Bacteria	Proteobacteria	Gammaproteobacteria	Enterobacterales	Alteromonadaceae	NA	NA	SV_113_Enterobacterales	0	0	0	0	0.431818	0	0
Bacteria	Proteobacteria	Alphaproteobacteria	Rhodobacterales	Rhodobacteraceae	Marivita	Marivita_cryptomonadis(RS_GCF_002115725.1)	SV_114_Rhodobacterales	0.0126263	0.353535	0.388889	0.00252525	0.00757576	0.00252525	0.00252525
Bacteria	Proteobacteria	Alphaproteobacteria	Rhodospirillales	Thalassospiraceae	Thalassospira	NA	SV_115_Rhodospirillales	0	0	0	0	0.00757576	0.0479798	0.573232
Bacteria	Bacteroidota	Bacteroidia	Flavobacteriales	Cryomorphaceae	UBA10364	(GB_GCA_002378005.1)	SV_52_Flavobacteriales	0.313131	0.770202	0.760101	0	0.00378788	0	0
Bacteria	Bacteroidota	Bacteroidia	Flavobacteriales	Flavobacteriaceae	NA	NA	SV_519_Flavobacteriales	0.00505051	0.00252525	0	0.00757576	0.0113636	0	0
Bacteria	Proteobacteria	Gammaproteobacteria	NA	NA	NA	NA	SV_118_NA	0	0	0	0.835859	0.155303	0.00757576	0.0328283
Bacteria	Proteobacteria	Gammaproteobacteria	SAR86	D2472	SAR86A	(GB_GCA_000252525.1)	SV_119_SAR86	0	0	0	0.671717	0.401515	0.010101	0.0176768
Bacteria	Bacteroidota	Bacteroidia	Flavobacteriales	Flavobacteriaceae	Psychroflexus	Psychroflexus_torquis(RS_GCF_000153485.2)	SV_517_Flavobacteriales	0.00505051	0.00252525	0.00252525	0	0	0	0
Bacteria	Proteobacteria	Alphaproteobacteria	NA	NA	NA	NA	SV_121_NA	0	0	0	0.686869	0.151515	0.0151515	0.0378788
Bacteria	Proteobacteria	Alphaproteobacteria	Rhodobacterales	Rhodobacteraceae	NA	NA	SV_122_Rhodobacterales	0.308081	0.20202	0.176768	0	0	0	0
Bacteria	Proteobacteria	Alphaproteobacteria	NA	NA	NA	NA	SV_123_NA	0	0	0	0.727273	0.136364	0.00252525	0.040404
Bacteria	Proteobacteria	Gammaproteobacteria	Pseudomonadales	Saccharospirillaceae	Oleibacter	Oleibacter_marinus(RS_GCF_900156675.1)	SV_124_Pseudomonadales	0	0.111111	0.189394	0	0	0	0.224747
Bacteria	Bacteroidota	Bacteroidia	Flavobacteriales	Flavobacteriaceae	NA	NA	SV_510_Flavobacteriales	0	0	0	0.0227273	0	0	0.00252525
Bacteria	Bacteroidota	Bacteroidia	Flavobacteriales	Flavobacteriaceae	MS024-2A	(RS_GCF_000173095.1)	SV_51_Flavobacteriales	0	0	0	1.95455	0.931818	0.146465	0.323232
Bacteria	Proteobacteria	Alphaproteobacteria	Rhodobacterales	Rhodobacteraceae	NA	NA	SV_127_Rhodobacterales	0	0	0	0	0.0416667	0	0.00252525
Bacteria	Bacteroidota	Bacteroidia	Flavobacteriales	NA	NA	NA	SV_506_Flavobacteriales	0.0151515	0.010101	0.00252525	0	0	0	0
Bacteria	Proteobacteria	Gammaproteobacteria	Enterobacterales	Alteromonadaceae	Alteromonas	(RS_GCF_001953635.1)	SV_129_Enterobacterales	0	0.00252525	0.00505051	0	0	0.323232	0.0454545
Bacteria	Proteobacteria	Gammaproteobacteria	SAR86	D2472	SAR86A	(GB_GCA_000252525.1)	SV_130_SAR86	0	0	0	0.674242	0.159091	0	0.0126263
Bacteria	Proteobacteria	Alphaproteobacteria	Pelagibacterales	Pelagibacteraceae	Pelagibacter_A	Pelagibacter_A_ubique(GB_GCA_000419545.1)	SV_131_Pelagibacterales	0	0	0	0.563131	0.094697	0.0227273	0.0454545
Bacteria	Proteobacteria	Alphaproteobacteria	Rhodobacterales	Rhodobacteraceae	Marivita	Marivita_cryptomonadis(RS_GCF_002115725.1)	SV_132_Rhodobacterales	0	0.164141	0.133838	0	0	0.227273	0.00252525
Bacteria	Bacteroidota	Bacteroidia	Flavobacteriales	Flavobacteriaceae	NA	NA	SV_50_Flavobacteriales	1.37879	0.371212	0.353535	0.353535	0.768939	0.0252525	0.0656566
Bacteria	Proteobacteria	Gammaproteobacteria	SAR86	D2472	SAR86A	(GB_GCA_000252525.1)	SV_134_SAR86	0	0	0	0.59596	0.17803	0.010101	0.020202
Bacteria	Bacteroidota	Bacteroidia	Flavobacteriales	Cryomorphaceae	NA	NA	SV_5_Flavobacteriales	4.5	10.6591	8.75758	0.00252525	0.00757576	0	0.00252525
Bacteria	Proteobacteria	Alphaproteobacteria	Puniceispirillales	AAA536-G10	AAA536-G10	(GB_GCA_000421325.1)	SV_136_Puniceispirillales	0	0	0	0.666667	0.0189394	0.0176768	0.020202
Bacteria	Proteobacteria	Gammaproteobacteria	Pseudomonadales	Pseudomonadaceae	Pseudomonas_E	NA	SV_137_Pseudomonadales	0	0	0	0	0	0.15404	0.260101
Bacteria	Bacteroidota	Bacteroidia	NS11-12g	UBA9320	UBA9320	(GB_GCA_002746305.1)	SV_138_NS11.12g	0.00505051	0	0.00252525	0.0883838	0.840909	0.0126263	0.040404
Bacteria	Bacteroidota	Bacteroidia	Flavobacteriales	NA	NA	NA	SV_498_Flavobacteriales	0	0.010101	0.00252525	0	0.0189394	0	0
Bacteria	Bacteroidota	Bacteroidia	Flavobacteriales	NA	NA	NA	SV_497_Flavobacteriales	0	0	0	0	0.0340909	0	0
Bacteria	Proteobacteria	Alphaproteobacteria	Rhodobacterales	Rhodobacteraceae	HIMB11	(RS_GCF_000472185.1)	SV_141_Rhodobacterales	0.204545	0.151515	0.146465	0	0	0	0.00252525
Bacteria	Proteobacteria	Gammaproteobacteria	SAR86	D2472	SAR86A	(GB_GCA_000252525.1)	SV_142_SAR86	0	0	0	0.429293	0.219697	0.00252525	0.00505051
Bacteria	Cyanobacteriota	Cyanobacteriia	Synechococcales_A	Cyanobiaceae	Synechococcus_C	NA	SV_143_Synechococcales_A	0	0	0	0.479798	0.0265152	0.0252525	0.030303
Bacteria	Proteobacteria	Alphaproteobacteria	Caulobacterales	Caulobacteraceae	Caulobacter	NA	SV_144_Caulobacterales	0	0	0	0.381313	0.0681818	0.0378788	0.0378788
Bacteria	Proteobacteria	Gammaproteobacteria	Enterobacterales	Alteromonadaceae	Alteromonas	(RS_GCF_001953635.1)	SV_145_Enterobacterales	0	0	0	0	0.00378788	0.272727	0.0252525
Bacteria	Proteobacteria	Alphaproteobacteria	Pelagibacterales	Pelagibacteraceae	Pelagibacter	NA	SV_146_Pelagibacterales	0	0	0	0.406566	0.181818	0.0176768	0.0176768
Bacteria	Proteobacteria	NA	NA	NA	NA	NA	SV_147_NA	0.00252525	0.00252525	0	0.431818	0.242424	0.0126263	0.0151515
Bacteria	Bacteroidota	Bacteroidia	Flavobacteriales	Crocinitomicaceae	Crocinitomix	Crocinitomix_catalasitica(RS_GCF_000621625.1)	SV_491_Flavobacteriales	0	0.00505051	0.00252525	0	0	0	0
Bacteria	Proteobacteria	Alphaproteobacteria	Pelagibacterales	Pelagibacteraceae	Pelagibacter_A	Pelagibacter_A_ubique(GB_GCA_000419545.1)	SV_149_Pelagibacterales	0	0	0	0.439394	0.125	0.00757576	0.0151515
Bacteria	Bacteroidota	Bacteroidia	Flavobacteriales	Cryomorphaceae	UBA10364	(GB_GCA_002378005.1)	SV_49_Flavobacteriales	0.353535	0.878788	0.868687	0	0	0	0
Bacteria	Proteobacteria	Gammaproteobacteria	Pseudomonadales	NA	NA	NA	SV_151_Pseudomonadales	0.00252525	0	0	0.406566	0.246212	0.00757576	0.0151515
Bacteria	Firmicutes	Bacilli	Izimaplasmatales	Izimaplasmataceae	Izimaplasma	(GB_GCA_000753575.1)	SV_152_Izimaplasmatales	0.141414	0.131313	0.131313	0	0	0	0
Bacteria	Proteobacteria	Gammaproteobacteria	Enterobacterales	Alteromonadaceae	Pseudoalteromonas	NA	SV_153_Enterobacterales	0	0	0	0	0.00757576	0.118687	0.227273
Bacteria	Proteobacteria	Gammaproteobacteria	Pseudomonadales	Nitrincolaceae	Neptuniibacter	Neptuniibacter_pectenicola(RS_GCF_001597735.1)	SV_154_Pseudomonadales	0	0	0	0	0	0.00252525	0
Bacteria	Proteobacteria	Gammaproteobacteria	Pseudomonadales	Halieaceae	Luminiphilus	(RS_GCF_000169115.1)	SV_155_Pseudomonadales	0	0	0	0.310606	0.132576	0.0227273	0.0429293
Bacteria	Proteobacteria	Gammaproteobacteria	Pseudomonadales	NA	NA	NA	SV_156_Pseudomonadales	0	0	0	0	0	0.199495	0.0227273
Bacteria	Proteobacteria	Alphaproteobacteria	Pelagibacterales	Pelagibacteraceae	Pelagibacter	NA	SV_157_Pelagibacterales	0	0	0	0.348485	0.170455	0.00757576	0.0151515
Bacteria	Bacteroidota	Bacteroidia	Flavobacteriales	Flavobacteriaceae	UBA7446	(GB_GCA_002478685.1)	SV_484_Flavobacteriales	0	0	0	0.0176768	0	0	0.00505051
Bacteria	Proteobacteria	Gammaproteobacteria	SAR86	D2472	SAR86A	(GB_GCA_000252525.1)	SV_159_SAR86	0	0	0	0.343434	0.200758	0.00757576	0.0126263
Bacteria	Proteobacteria	Gammaproteobacteria	Pseudomonadales	Saccharospirillaceae	Oleibacter	Oleibacter_marinus(RS_GCF_900156675.1)	SV_160_Pseudomonadales	0	0.00252525	0.00505051	0	0	0.0606061	0.25
Bacteria	Proteobacteria	Gammaproteobacteria	Enterobacterales	Alteromonadaceae	Alteromonas	NA	SV_161_Enterobacterales	0	0.0277778	0.0328283	0	0	0	0
Bacteria	Bacteroidota	Bacteroidia	Flavobacteriales	Crocinitomicaceae	Brumimicrobium	(GB_GCA_002734085.1)	SV_480_Flavobacteriales	0.00252525	0.00252525	0	0	0	0	0
Bacteria	Bacteroidota	Bacteroidia	Flavobacteriales	Flavobacteriaceae	UBA7446	(GB_GCA_002478685.1)	SV_477_Flavobacteriales	0	0	0	0.00757576	0.0151515	0.00252525	0.00252525
Bacteria	Proteobacteria	Gammaproteobacteria	Pseudomonadales	HTCC2089	GCA-002727775	(GB_GCA_002727775.1)	SV_164_Pseudomonadales	0	0	0	0.25	0.208333	0.00757576	0.020202
Bacteria	Proteobacteria	Alphaproteobacteria	Parvibaculales	RS24	IMCC14465	(RS_GCF_000293845.2)	SV_165_Parvibaculales	0	0	0	0.315657	0.0795455	0.010101	0.0429293
Bacteria	Proteobacteria	Alphaproteobacteria	Puniceispirillales	Puniceispirillaceae	Puniceispirillum	Puniceispirillum_marinum(RS_GCF_000024465.1)	SV_166_Puniceispirillales	0	0	0	0.308081	0.0643939	0.0126263	0.00757576
Bacteria	Proteobacteria	Alphaproteobacteria	Pelagibacterales	Pelagibacteraceae	Pelagibacter	Pelagibacter_ubique_D(RS_GCF_001180225.1)	SV_167_Pelagibacterales	0	0	0	0.295455	0.0795455	0.0151515	0.0126263
Bacteria	Bacteroidota	Bacteroidia	Flavobacteriales	Crocinitomicaceae	NA	NA	SV_472_Flavobacteriales	0	0.00757576	0.00757576	0	0.00378788	0	0
Bacteria	Bacteroidota	Bacteroidia	Flavobacteriales	Flavobacteriaceae	Tenacibaculum	NA	SV_47_Flavobacteriales	1.22727	0.767677	0.815657	0	0	0	0
Bacteria	Bacteroidota	Bacteroidia	Flavobacteriales	koll-22	UBA1494	(GB_GCA_002706365.1)	SV_462_Flavobacteriales	0.00252525	0.0126263	0.00505051	0	0.00378788	0	0
Bacteria	Proteobacteria	Alphaproteobacteria	Pelagibacterales	Pelagibacteraceae	Pelagibacter	NA	SV_171_Pelagibacterales	0	0	0	0.267677	0.132576	0.00757576	0.0277778
Bacteria	Bacteroidota	Bacteroidia	Flavobacteriales	UA16	UA16	(GB_GCA_002863125.1)	SV_460_Flavobacteriales	0.010101	0.00252525	0.00757576	0	0.00378788	0	0
Bacteria	Bacteroidota	Bacteroidia	Flavobacteriales	Flavobacteriaceae	NA	NA	SV_451_Flavobacteriales	0	0	0	0.0252525	0	0	0
Bacteria	Proteobacteria	Alphaproteobacteria	Rhodobacterales	Rhodobacteraceae	NA	NA	SV_174_Rhodobacterales	0.0934343	0.0934343	0.0833333	0	0	0	0
Bacteria	Bacteroidota	Bacteroidia	Flavobacteriales	Cryomorphaceae	UBA10364	(GB_GCA_002378005.1)	SV_45_Flavobacteriales	3.05556	0.484848	0.502525	0.040404	0.132576	0	0.00505051
Bacteria	Proteobacteria	Alphaproteobacteria	Puniceispirillales	Puniceispirillaceae	Puniceispirillum	Puniceispirillum_marinum(RS_GCF_000024465.1)	SV_176_Puniceispirillales	0	0	0	0.330808	0.0189394	0	0.0176768
Bacteria	Proteobacteria	Alphaproteobacteria	Puniceispirillales	Puniceispirillaceae	Puniceispirillum	Puniceispirillum_marinum(RS_GCF_000024465.1)	SV_177_Puniceispirillales	0	0	0	0.280303	0.0719697	0.00505051	0.0252525
Bacteria	Proteobacteria	Gammaproteobacteria	SAR86	D2472	SAR86A	(GB_GCA_000252525.1)	SV_178_SAR86	0	0	0	0.267677	0.0643939	0.00252525	0.0126263
Bacteria	Proteobacteria	Alphaproteobacteria	Parvibaculales	RS24	IMCC14465	(RS_GCF_000293845.2)	SV_179_Parvibaculales	0	0	0	0.29798	0.0378788	0.00252525	0.0126263
Bacteria	Proteobacteria	Alphaproteobacteria	Pelagibacterales	Pelagibacteraceae	Pelagibacter	NA	SV_180_Pelagibacterales	0	0	0	0.212121	0.125	0.010101	0.0176768
Bacteria	Verrucomicrobiota	Verrucomicrobiae	Opitutales	Puniceicoccaceae	GCA-2690565	(GB_GCA_002690565.1)	SV_181_Opitutales	0	0	0	0.25	0.0568182	0.00252525	0.0126263
Bacteria	Bacteroidota	Rhodothermia	Balneolales	Balneolaceae	UBA1275	(GB_GCA_002689185.1)	SV_182_Balneolales	0.00252525	0	0	0.30303	0.0416667	0	0.00252525
Bacteria	Proteobacteria	Gammaproteobacteria	Betaproteobacteriales	Methylophilaceae	BACL14	BACL14_sp2(RS_GCF_001044335.1)	SV_183_Betaproteobacteriales	0.020202	0.0252525	0.0151515	0.126263	0.0378788	0.0126263	0.020202
Bacteria	Proteobacteria	Alphaproteobacteria	Rhodobacterales	Rhodobacteraceae	Loktanella	Loktanella_maricola(RS_GCF_002797915.1)	SV_184_Rhodobacterales	0	0	0	0	0.0416667	0.00252525	0
Bacteria	Bacteroidota	Bacteroidia	Flavobacteriales	Flavobacteriaceae	MS024-2A	(RS_GCF_000173095.1)	SV_447_Flavobacteriales	0	0	0	0.0227273	0.0151515	0	0.00252525
Bacteria	Proteobacteria	Alphaproteobacteria	Puniceispirillales	AAA536-G10	AAA536-G10	(GB_GCA_000421325.1)	SV_186_Puniceispirillales	0	0	0	0.267677	0.00378788	0	0.0176768
Bacteria	Bacteroidota	Bacteroidia	Flavobacteriales	Crocinitomicaceae	Brumimicrobium	(GB_GCA_002734085.1)	SV_444_Flavobacteriales	0	0.00252525	0.010101	0.00252525	0.00378788	0	0
Bacteria	Proteobacteria	Alphaproteobacteria	NA	NA	NA	NA	SV_188_NA	0	0	0	0.285354	0.030303	0.00252525	0.0151515
Bacteria	Proteobacteria	Gammaproteobacteria	Pseudomonadales	Alcanivoracaceae	Alcanivorax	Alcanivorax_jadensis(RS_GCF_000756655.1)	SV_189_Pseudomonadales	0	0	0.00252525	0	0	0.15404	0.020202
Bacteria	Actinobacteriota	Actinobacteria	Nanopelagicales	S36-B12	S36-B12	(GB_GCA_002728915.1)	SV_190_Nanopelagicales	0.0479798	0.0883838	0.0707071	0.0176768	0.00378788	0	0.010101
Bacteria	Bacteroidota	Bacteroidia	Flavobacteriales	Flavobacteriaceae	NA	NA	SV_440_Flavobacteriales	0	0	0	0.020202	0	0	0.010101
Bacteria	Proteobacteria	Gammaproteobacteria	Pseudomonadales	HTCC2089	GCA-002727775	(GB_GCA_002727775.1)	SV_192_Pseudomonadales	0	0	0	0.214646	0.109848	0	0.0151515
Bacteria	Proteobacteria	Alphaproteobacteria	Rhodobacterales	Rhodobacteraceae	Sulfitobacter	NA	SV_193_Rhodobacterales	0	0	0	0	0	0.0479798	0.138889
Bacteria	Bacteroidota	Bacteroidia	Flavobacteriales	Flavobacteriaceae	NA	NA	SV_438_Flavobacteriales	0	0	0	0	0.0265152	0	0
Bacteria	Verrucomicrobiota	Verrucomicrobiae	Opitutales	Puniceicoccaceae	GCA-2690565	(GB_GCA_002690565.1)	SV_195_Opitutales	0	0	0	0.15404	0.0909091	0.00505051	0.0126263
Bacteria	Proteobacteria	Alphaproteobacteria	Rhodobacterales	Rhodobacteraceae	Roseovarius	(RS_GCF_000170875.1)	SV_196_Rhodobacterales	0.207071	0.0530303	0.040404	0	0	0	0
Bacteria	Proteobacteria	Alphaproteobacteria	Pelagibacterales	Pelagibacteraceae	Pelagibacter	Pelagibacter_ubique_I(RS_GCF_001179965.1)	SV_197_Pelagibacterales	0	0	0	0.224747	0.0492424	0.010101	0.020202
Bacteria	Proteobacteria	Alphaproteobacteria	Rhodobacterales	Rhodobacteraceae	NA	NA	SV_198_Rhodobacterales	0	0.00252525	0.00505051	0	0	0	0
Bacteria	Proteobacteria	Gammaproteobacteria	Pseudomonadales	Halieaceae	Luminiphilus	(RS_GCF_000227505.1)	SV_199_Pseudomonadales	0	0	0	0.0681818	0.189394	0	0.010101
Bacteria	Proteobacteria	Gammaproteobacteria	Pseudomonadales	Saccharospirillaceae	Oleibacter	Oleibacter_marinus(RS_GCF_900156675.1)	SV_200_Pseudomonadales	0	0	0.00252525	0	0	0.020202	0.143939
Bacteria	Proteobacteria	Alphaproteobacteria	Puniceispirillales	Puniceispirillaceae	Puniceispirillum	Puniceispirillum_marinum(RS_GCF_000024465.1)	SV_201_Puniceispirillales	0	0	0	0.239899	0.0189394	0.00757576	0.0126263
Bacteria	Proteobacteria	Gammaproteobacteria	Pseudomonadales	Pseudohongiellaceae	OM182	OM182_sp1(GB_GCA_001438145.1)	SV_202_Pseudomonadales	0.0277778	0.0126263	0.00757576	0.0530303	0.143939	0	0.010101
Bacteria	Proteobacteria	Gammaproteobacteria	Pseudomonadales	Alcanivoracaceae	Alcanivorax	NA	SV_203_Pseudomonadales	0.00757576	0.0479798	0.0454545	0.010101	0.0530303	0	0
Bacteria	Bacteroidota	Bacteroidia	Flavobacteriales	Cryomorphaceae	Coccinistipes	(GB_GCA_002682945.1)	SV_427_Flavobacteriales	0	0	0	0.0328283	0	0.00252525	0.00252525
Bacteria	Proteobacteria	Alphaproteobacteria	Rhodobacterales	Rhodobacteraceae	NA	NA	SV_205_Rhodobacterales	0	0	0	0	0	0.0227273	0.126263
Bacteria	Proteobacteria	Gammaproteobacteria	Pseudomonadales	NA	NA	NA	SV_206_Pseudomonadales	0.133838	0.0580808	0.0479798	0.00252525	0	0	0
Bacteria	Bacteroidota	Bacteroidia	Flavobacteriales	Crocinitomicaceae	NA	NA	SV_425_Flavobacteriales	0.00505051	0.0126263	0.0151515	0	0	0	0
Bacteria	Bacteroidota	Bacteroidia	NA	NA	NA	NA	SV_208_NA	0.0580808	0.0353535	0.0580808	0	0	0	0
Bacteria	Proteobacteria	Alphaproteobacteria	Pelagibacterales	Pelagibacteraceae	Pelagibacter	NA	SV_209_Pelagibacterales	0	0	0	0.164141	0.0416667	0.00757576	0.0151515
Bacteria	Proteobacteria	Gammaproteobacteria	Enterobacterales	Vibrionaceae	Vibrio	NA	SV_210_Enterobacterales	0	0	0	0	0	0.020202	0.156566
Bacteria	Proteobacteria	Gammaproteobacteria	Pseudomonadales	Saccharospirillaceae	Bermanella	(GB_GCA_002162985.1)	SV_211_Pseudomonadales	0	0	0	0	0	0.123737	0.0227273
Bacteria	Proteobacteria	Alphaproteobacteria	Pelagibacterales	Pelagibacteraceae	Pelagibacter	NA	SV_212_Pelagibacterales	0	0	0	0.161616	0.0757576	0.00757576	0.0126263
Bacteria	Proteobacteria	Alphaproteobacteria	Pelagibacterales	Pelagibacteraceae	Pelagibacter_A	Pelagibacter_A_ubique(GB_GCA_000419545.1)	SV_213_Pelagibacterales	0	0	0	0.191919	0.0492424	0.00505051	0.020202
Bacteria	Proteobacteria	Alphaproteobacteria	Pelagibacterales	Pelagibacteraceae	Fonsibacter	NA	SV_214_Pelagibacterales	0.00252525	0	0	0.166667	0.0340909	0.010101	0.0151515
Bacteria	Firmicutes	Bacilli	Izimaplasmatales	Izimaplasmataceae	Izimaplasma	(GB_GCA_000753575.1)	SV_215_Izimaplasmatales	0.0681818	0.0656566	0.0505051	0	0	0	0
Bacteria	Proteobacteria	Gammaproteobacteria	Pseudomonadales	Halieaceae	Luminiphilus	(RS_GCF_000227505.1)	SV_216_Pseudomonadales	0	0	0	0.030303	0.223485	0.00252525	0.0151515
Bacteria	Proteobacteria	Gammaproteobacteria	NA	NA	NA	NA	SV_217_NA	0	0	0	0.217172	0.0416667	0	0.00757576
Bacteria	Proteobacteria	Gammaproteobacteria	Pseudomonadales	Halieaceae	Luminiphilus	(RS_GCF_000227505.1)	SV_218_Pseudomonadales	0	0	0	0.0454545	0.242424	0	0.00252525
Bacteria	Proteobacteria	Alphaproteobacteria	Pelagibacterales	Pelagibacteraceae	Fonsibacter	NA	SV_219_Pelagibacterales	0.00757576	0.00505051	0.0328283	0.108586	0.0340909	0.00757576	0.0126263
Bacteria	Firmicutes	Bacilli	Acholeplasmatales	NA	NA	NA	SV_220_Acholeplasmatales	0.0580808	0.0606061	0.0429293	0	0	0	0
Bacteria	Verrucomicrobiota	Verrucomicrobiae	Opitutales	Puniceicoccaceae	GCA-2690565	(GB_GCA_002690565.1)	SV_221_Opitutales	0	0	0	0.199495	0.0151515	0.00757576	0.010101
Bacteria	Proteobacteria	Alphaproteobacteria	Rhodobacterales	Rhodobacteraceae	Ruegeria	NA	SV_222_Rhodobacterales	0.00757576	0.010101	0.0151515	0	0.170455	0.010101	0.00757576
Bacteria	Proteobacteria	Gammaproteobacteria	Enterobacterales	Alteromonadaceae	Alteromonas	NA	SV_223_Enterobacterales	0	0.00252525	0.0126263	0	0	0.0126263	0
Bacteria	Proteobacteria	Gammaproteobacteria	Pseudomonadales	Marinomonadaceae	Marinomonas	Marinomonas_aquimarina(RS_GCF_001639695.1)	SV_224_Pseudomonadales	0	0.00505051	0.0126263	0	0	0	0.0530303
Bacteria	Proteobacteria	Gammaproteobacteria	NA	NA	NA	NA	SV_225_NA	0	0	0	0.159091	0.0151515	0.0151515	0.00757576
Bacteria	Proteobacteria	NA	NA	NA	NA	NA	SV_226_NA	0.0227273	0.0530303	0.0555556	0	0	0	0
Bacteria	Actinobacteriota	Actinobacteria	Actinomycetales	Microbacteriaceae	Aquiluna	Aquiluna_sp1(RS_GCF_000257665.1)	SV_227_Actinomycetales	0.0580808	0.0656566	0.030303	0	0	0	0.00252525
Bacteria	Bacteroidota	Bacteroidia	Flavobacteriales	Crocinitomicaceae	Crocinitomix	Crocinitomix_catalasitica(RS_GCF_000621625.1)	SV_418_Flavobacteriales	0	0	0	0	0.0719697	0	0
Bacteria	Proteobacteria	Alphaproteobacteria	Puniceispirillales	AAA536-G10	AAA536-G10	(GB_GCA_000421325.1)	SV_229_Puniceispirillales	0	0	0	0.159091	0.0113636	0.010101	0.00757576
Bacteria	Campylobacterota	Campylobacteria	Campylobacterales	Arcobacteraceae	Arcobacter	NA	SV_230_Campylobacterales	0	0	0.141414	0	0	0	0
Bacteria	Bacteroidota	Bacteroidia	Flavobacteriales	Flavobacteriaceae	MS024-2A	(RS_GCF_000173095.1)	SV_415_Flavobacteriales	0	0	0	0.030303	0.00378788	0	0.00252525
Bacteria	Bacteroidota	Bacteroidia	Flavobacteriales	Flavobacteriaceae	Tenacibaculum	(RS_GCF_000518405.1)	SV_407_Flavobacteriales	0	0	0	0	0.00757576	0.0126263	0.00252525
Bacteria	Proteobacteria	Gammaproteobacteria	Francisellales	Francisellaceae	Francisella	Francisella_philomiragia(RS_GCF_000019285.1)	SV_233_Francisellales	0.0782828	0.0656566	0.0555556	0	0	0	0
Bacteria	Proteobacteria	Gammaproteobacteria	Pseudomonadales	Halomonadaceae	Halomonas	NA	SV_234_Pseudomonadales	0.00252525	0	0	0	0	0.0606061	0.0353535
Bacteria	Proteobacteria	Alphaproteobacteria	Pelagibacterales	Pelagibacteraceae	Pelagibacter_A	Pelagibacter_A_ubique(GB_GCA_000419545.1)	SV_235_Pelagibacterales	0	0	0	0.14899	0.0454545	0.00252525	0.00505051
Bacteria	Proteobacteria	Alphaproteobacteria	NA	NA	NA	NA	SV_236_NA	0	0	0	0.136364	0.00378788	0.00757576	0.00505051
Bacteria	Bacteroidota	Bacteroidia	Flavobacteriales	Flavobacteriaceae	NA	NA	SV_401_Flavobacteriales	0	0	0	0.010101	0.0340909	0	0.00252525
Bacteria	Proteobacteria	Gammaproteobacteria	Pseudomonadales	Halieaceae	Luminiphilus	NA	SV_238_Pseudomonadales	0	0	0	0.156566	0.030303	0.00757576	0.0126263
Bacteria	Bacteroidota	Bacteroidia	Cytophagales	Cyclobacteriaceae	Fabibacter	NA	SV_239_Cytophagales	0.0252525	0.0606061	0.0580808	0	0	0	0
Bacteria	Bacteroidota	Bacteroidia	NA	NA	NA	NA	SV_240_NA	0.0176768	0.0353535	0.0555556	0	0	0	0
Bacteria	Bacteroidota	Bacteroidia	Flavobacteriales	Cryomorphaceae	UBA10364	(GB_GCA_002378005.1)	SV_40_Flavobacteriales	2.78283	0.729798	0.5	0.00757576	0.0151515	0	0
Bacteria	Proteobacteria	Gammaproteobacteria	Pseudomonadales	Alcanivoracaceae	Alcanivorax	(RS_GCF_002864685.1)	SV_242_Pseudomonadales	0	0	0	0	0	0.0277778	0.0959596
Bacteria	Proteobacteria	Gammaproteobacteria	Pseudomonadales	Cellvibrionaceae	NA	NA	SV_243_Pseudomonadales	0	0	0	0	0	0.0126263	0.151515
Bacteria	Proteobacteria	Alphaproteobacteria	Rhizobiales	NA	NA	NA	SV_244_Rhizobiales	0	0	0	0.0757576	0.0909091	0.0252525	0.0277778
Bacteria	Bacteroidota	Bacteroidia	Flavobacteriales	Crocinitomicaceae	Brumimicrobium	(GB_GCA_002734085.1)	SV_390_Flavobacteriales	0.00252525	0.0176768	0.00252525	0	0	0	0
Bacteria	Proteobacteria	Alphaproteobacteria	Pelagibacterales	Pelagibacteraceae	Pelagibacter	NA	SV_246_Pelagibacterales	0	0	0	0.121212	0.0719697	0.00505051	0.0227273
Bacteria	Proteobacteria	Alphaproteobacteria	Puniceispirillales	Puniceispirillaceae	Puniceispirillum	Puniceispirillum_marinum(RS_GCF_000024465.1)	SV_247_Puniceispirillales	0	0	0	0.146465	0.0189394	0.00505051	0.00505051
Bacteria	Bacteroidota	Bacteroidia	Flavobacteriales	Flavobacteriaceae	Aquimarina	Aquimarina_amphilecti(RS_GCF_900109375.1)	SV_385_Flavobacteriales	0	0	0	0	0	0.00757576	0.00252525
Bacteria	Bacteroidota	Bacteroidia	Flavobacteriales	Flavobacteriaceae	NA	NA	SV_383_Flavobacteriales	0	0	0	0.0606061	0.00378788	0	0
Bacteria	Proteobacteria	Alphaproteobacteria	Pelagibacterales	Pelagibacteraceae	Pelagibacter	NA	SV_250_Pelagibacterales	0	0	0	0.138889	0.0378788	0.00252525	0.00505051
Bacteria	Proteobacteria	Alphaproteobacteria	Rhodobacterales	Rhodobacteraceae	Marivivens	NA	SV_251_Rhodobacterales	0	0	0	0	0.0795455	0.0757576	0
Bacteria	Proteobacteria	Alphaproteobacteria	NA	NA	NA	NA	SV_252_NA	0	0	0	0.138889	0.00378788	0	0.010101
Bacteria	Proteobacteria	Gammaproteobacteria	Betaproteobacteriales	Burkholderiaceae	Paucibacter	(RS_GCF_001984095.1)	SV_253_Betaproteobacteriales	0	0	0	0.151515	0.030303	0.00252525	0.00757576
Bacteria	Actinobacteriota	Actinobacteria	Nitriliruptorales	Nitriliruptoraceae	Nitriliruptor	Nitriliruptor_alkaliphilus(RS_GCF_000969705.1)	SV_254_Nitriliruptorales	0.0808081	0.0353535	0.0277778	0	0	0	0
Bacteria	Proteobacteria	Gammaproteobacteria	Pseudomonadales	NA	NA	NA	SV_255_Pseudomonadales	0.00252525	0	0	0.0858586	0.136364	0	0.00252525
Bacteria	NA	NA	NA	NA	NA	NA	SV_256_NA	0	0	0	0.0959596	0.0189394	0.020202	0.020202
Bacteria	Proteobacteria	Gammaproteobacteria	Pseudomonadales	Porticoccaceae	HTCC2207	(GB_GCA_001438605.1)	SV_257_Pseudomonadales	0	0	0	0.0353535	0.162879	0.00252525	0.00505051
Bacteria	Proteobacteria	Alphaproteobacteria	Pelagibacterales	Pelagibacteraceae	Pelagibacter_A	Pelagibacter_A_ubique(GB_GCA_000419545.1)	SV_258_Pelagibacterales	0	0	0	0.111111	0.0606061	0.00757576	0.0176768
Bacteria	Campylobacterota	Campylobacteria	Campylobacterales	Arcobacteraceae	Arcobacter	NA	SV_259_Campylobacterales	0.0378788	0.0353535	0.0606061	0	0	0	0
Bacteria	Proteobacteria	Gammaproteobacteria	SAR86	D2472	D2472	(GB_GCA_000307935.1)	SV_260_SAR86	0	0	0	0.123737	0.0492424	0.00505051	0.010101
Bacteria	Bacteroidota	Bacteroidia	Flavobacteriales	Cryomorphaceae	UBA10364	(GB_GCA_002378005.1)	SV_379_Flavobacteriales	0.0530303	0.010101	0	0	0	0	0
Bacteria	Bacteroidota	Bacteroidia	Flavobacteriales	NA	NA	NA	SV_377_Flavobacteriales	0	0	0	0.0429293	0.0151515	0	0.00757576
Bacteria	Proteobacteria	Alphaproteobacteria	Puniceispirillales	Puniceispirillaceae	Puniceispirillum	Puniceispirillum_marinum(RS_GCF_000024465.1)	SV_263_Puniceispirillales	0	0	0	0.169192	0.00378788	0.00252525	0.010101
Bacteria	Bacteroidota	Bacteroidia	Flavobacteriales	Flavobacteriaceae	MS024-2A	(RS_GCF_000173095.1)	SV_375_Flavobacteriales	0	0	0	0.040404	0.0227273	0	0.00505051
Bacteria	Proteobacteria	Gammaproteobacteria	Pseudomonadales	Hahellaceae	Marinobacter	(RS_GCF_000686085.1)	SV_265_Pseudomonadales	0	0	0	0.00252525	0.00378788	0.0252525	0.0555556
Bacteria	Actinobacteriota	Actinobacteria	Actinomycetales	Microbacteriaceae	NA	NA	SV_266_Actinomycetales	0.0808081	0.0277778	0.0328283	0.00757576	0.00757576	0	0.00505051
Bacteria	Bacteroidota	Rhodothermia	Balneolales	Balneolaceae	Gracilimonas	Gracilimonas_tropica(RS_GCF_000375425.1)	SV_267_Balneolales	0.0656566	0.0479798	0.0328283	0	0	0	0
Bacteria	Proteobacteria	Alphaproteobacteria	Puniceispirillales	Puniceispirillaceae	Puniceispirillum	Puniceispirillum_marinum(RS_GCF_000024465.1)	SV_268_Puniceispirillales	0	0	0	0.118687	0.0113636	0.00252525	0.0176768
Bacteria	Verrucomicrobiota	Verrucomicrobiae	Opitutales	Puniceicoccaceae	GCA-2690565	(GB_GCA_002690565.1)	SV_269_Opitutales	0	0	0	0.126263	0.0416667	0	0.00505051
Bacteria	Bacteroidota	Bacteroidia	Flavobacteriales	Flavobacteriaceae	Polaribacter	NA	SV_37_Flavobacteriales	2.47727	0.939394	0.891414	0.00252525	0	0	0
Bacteria	Bacteroidota	Bacteroidia	Flavobacteriales	Flavobacteriaceae	NA	NA	SV_360_Flavobacteriales	0	0	0	0.00757576	0.0265152	0.00252525	0.00757576
Bacteria	Bacteroidota	Bacteroidia	Flavobacteriales	Flavobacteriaceae	UBA7446	(GB_GCA_002478685.1)	SV_357_Flavobacteriales	0	0	0	0.040404	0.0113636	0.00505051	0.00252525
Bacteria	Proteobacteria	Alphaproteobacteria	NA	NA	NA	NA	SV_273_NA	0	0	0	0.10101	0.0189394	0	0.00757576
Bacteria	Proteobacteria	Alphaproteobacteria	NA	NA	NA	NA	SV_274_NA	0	0	0	0.106061	0.0416667	0.00505051	0.010101
Bacteria	Proteobacteria	Alphaproteobacteria	Rhodobacterales	Rhodobacteraceae	NA	NA	SV_275_Rhodobacterales	0	0	0	0.030303	0.140152	0.010101	0.00252525
Bacteria	Proteobacteria	Gammaproteobacteria	Pseudomonadales	Hahellaceae	Marinobacter	NA	SV_276_Pseudomonadales	0	0	0	0	0	0.020202	0.0909091
Bacteria	Bacteroidota	Bacteroidia	Flavobacteriales	Flavobacteriaceae	Winogradskyella	(RS_GCF_001971725.1)	SV_345_Flavobacteriales	0	0	0.00505051	0.00252525	0.0340909	0	0
Bacteria	Bacteroidota	Bacteroidia	Flavobacteriales	Flavobacteriaceae	NA	NA	SV_341_Flavobacteriales	0	0	0	0	0.00378788	0	0
Bacteria	Proteobacteria	Gammaproteobacteria	Pseudomonadales	Spongiibacteraceae	Spongiibacter	Spongiibacter_marinus(RS_GCF_000422345.1)	SV_279_Pseudomonadales	0	0.010101	0.0151515	0	0	0.010101	0.0555556
Bacteria	Proteobacteria	Alphaproteobacteria	Pelagibacterales	Pelagibacteraceae	Pelagibacter	NA	SV_280_Pelagibacterales	0	0	0	0.10101	0.0340909	0.00505051	0.00252525
Bacteria	Bacteroidota	Bacteroidia	Flavobacteriales	NA	NA	NA	SV_332_Flavobacteriales	0	0	0	0	0.106061	0	0
Bacteria	Proteobacteria	Alphaproteobacteria	Puniceispirillales	Puniceispirillaceae	Puniceispirillum	Puniceispirillum_marinum(RS_GCF_000024465.1)	SV_282_Puniceispirillales	0	0	0	0.0858586	0.0530303	0.00505051	0.00757576
Bacteria	Proteobacteria	Gammaproteobacteria	Pseudomonadales	Pseudomonadaceae	Pseudomonas_A	NA	SV_283_Pseudomonadales	0.00757576	0.0530303	0.0328283	0	0	0	0
Bacteria	Proteobacteria	Alphaproteobacteria	NA	NA	NA	NA	SV_284_NA	0	0	0	0.0808081	0.0227273	0.00252525	0.0126263
Bacteria	Proteobacteria	Gammaproteobacteria	NA	NA	NA	NA	SV_285_NA	0.00252525	0.0378788	0.0252525	0	0	0	0
Bacteria	Bacteroidota	Bacteroidia	Flavobacteriales	NA	NA	NA	SV_320_Flavobacteriales	0.00757576	0.0353535	0.0227273	0	0	0	0
Bacteria	Proteobacteria	Alphaproteobacteria	Pelagibacterales	Pelagibacteraceae	Pelagibacter_A	Pelagibacter_A_ubique(GB_GCA_000419545.1)	SV_287_Pelagibacterales	0	0	0	0.118687	0.0151515	0.00505051	0.0126263
Bacteria	Proteobacteria	Gammaproteobacteria	SAR86	SAR86	AEGEAN-183	AEGEAN-183_sp1(GB_GCA_001628005.1)	SV_288_SAR86	0	0	0	0.0959596	0.0227273	0.00757576	0.010101
Bacteria	Proteobacteria	Gammaproteobacteria	Pseudomonadales	Pseudomonadaceae	NA	NA	SV_289_Pseudomonadales	0.103535	0.010101	0.0252525	0	0	0	0
Bacteria	Proteobacteria	Gammaproteobacteria	SAR86	SAR86	AEGEAN-183	AEGEAN-183_sp1(GB_GCA_001628005.1)	SV_290_SAR86	0	0	0	0.116162	0.0227273	0.00505051	0.00757576
Bacteria	Proteobacteria	Alphaproteobacteria	Sphingomonadales	Sphingomonadaceae	Sphingopyxis	NA	SV_291_Sphingomonadales	0	0	0	0.010101	0	0.0555556	0.0353535
Bacteria	Proteobacteria	Alphaproteobacteria	Puniceispirillales	Puniceispirillaceae	Puniceispirillum	Puniceispirillum_marinum(RS_GCF_000024465.1)	SV_292_Puniceispirillales	0	0	0	0.0934343	0.0151515	0	0.00252525
Bacteria	Proteobacteria	Gammaproteobacteria	Pseudomonadales	Halieaceae	Luminiphilus	(RS_GCF_000169115.1)	SV_293_Pseudomonadales	0	0	0	0.0631313	0.0265152	0.00757576	0.0176768
Bacteria	Proteobacteria	Gammaproteobacteria	Pseudomonadales	Spongiibacteraceae	Spongiibacter	Spongiibacter_tropicus(RS_GCF_000420325.1)	SV_294_Pseudomonadales	0	0.0429293	0.0328283	0	0	0	0.00252525
Bacteria	Bacteroidota	Bacteroidia	Flavobacteriales	Flavobacteriaceae	Tenacibaculum	NA	SV_319_Flavobacteriales	0.00252525	0.00505051	0.0454545	0	0	0	0
Bacteria	Proteobacteria	Alphaproteobacteria	Parvibaculales	RS24	IMCC14465	(RS_GCF_000293845.2)	SV_296_Parvibaculales	0	0	0	0.0808081	0.0151515	0	0.00757576
Bacteria	Marinisomatota	Marinisomatia	Marinisomatales	Marinisomataceae	Marinisoma	(GB_GCA_000402655.1)	SV_297_Marinisomatales	0	0	0	0.113636	0	0	0.00252525
Bacteria	Proteobacteria	Alphaproteobacteria	Pelagibacterales	Pelagibacteraceae	Fonsibacter	NA	SV_298_Pelagibacterales	0.0176768	0.0176768	0.00757576	0.030303	0.0113636	0.00252525	0.00252525
Bacteria	Proteobacteria	Gammaproteobacteria	Pseudomonadales	HTCC2089	GCA-002727775	(GB_GCA_002727775.1)	SV_299_Pseudomonadales	0	0	0	0.0808081	0.0416667	0	0.00252525
Bacteria	Proteobacteria	Alphaproteobacteria	Puniceispirillales	Puniceispirillaceae	Puniceispirillum	Puniceispirillum_marinum(RS_GCF_000024465.1)	SV_300_Puniceispirillales	0	0	0	0.103535	0.00757576	0.00252525	0.00757576
Bacteria	Proteobacteria	Alphaproteobacteria	Puniceispirillales	Puniceispirillaceae	Puniceispirillum	Puniceispirillum_marinum(RS_GCF_000024465.1)	SV_301_Puniceispirillales	0	0	0	0.0934343	0.0113636	0	0.010101
Bacteria	Bacteroidota	Bacteroidia	NA	NA	NA	NA	SV_302_NA	0.0151515	0.030303	0.0252525	0	0	0	0
Bacteria	Marinisomatota	Marinisomatia	Marinisomatales	Marinisomataceae	Marinisoma	Marinisoma_atlanticum(GB_GCA_000402815.1)	SV_303_Marinisomatales	0	0	0	0.0858586	0.00757576	0.00252525	0.010101
Bacteria	Proteobacteria	Gammaproteobacteria	Pseudomonadales	Marinomonadaceae	Marinomonas	NA	SV_304_Pseudomonadales	0	0.00252525	0.0227273	0	0	0	0
Bacteria	Proteobacteria	Alphaproteobacteria	Rhodobacterales	Rhodobacteraceae	Loktanella	(RS_GCF_001419985.1)	SV_305_Rhodobacterales	0	0	0	0	0.00378788	0.0555556	0.00505051
Bacteria	Proteobacteria	Gammaproteobacteria	Pseudomonadales	Nitrincolaceae	Nitrincola	(RS_GCF_000764495.1)	SV_306_Pseudomonadales	0.0505051	0.0126263	0.0378788	0	0.00757576	0	0
Bacteria	Proteobacteria	Alphaproteobacteria	Pelagibacterales	Pelagibacteraceae	Pelagibacter_A	Pelagibacter_A_ubique(GB_GCA_000419545.1)	SV_307_Pelagibacterales	0	0	0	0.0656566	0.0227273	0.00252525	0.00505051
Bacteria	Proteobacteria	Gammaproteobacteria	Betaproteobacteriales	Methylophilaceae	BACL14	(RS_GCF_000168995.1)	SV_308_Betaproteobacteriales	0	0	0	0.0732323	0.0227273	0.0151515	0.0126263
Bacteria	Proteobacteria	Alphaproteobacteria	NA	NA	NA	NA	SV_309_NA	0	0	0	0.0252525	0.0492424	0.00505051	0.020202
Bacteria	Proteobacteria	Gammaproteobacteria	Pseudomonadales	Nitrincolaceae	NA	NA	SV_310_Pseudomonadales	0	0	0	0	0	0	0.0757576
Bacteria	Verrucomicrobiota	Verrucomicrobiae	Opitutales	Puniceicoccaceae	GCA-2690565	(GB_GCA_002690565.1)	SV_311_Opitutales	0	0	0	0.0984848	0.0113636	0.00252525	0
Bacteria	Verrucomicrobiota	Verrucomicrobiae	Opitutales	Puniceicoccaceae	GCA-2690565	(GB_GCA_002690565.1)	SV_312_Opitutales	0.00252525	0	0	0.0808081	0.0189394	0	0.00252525
Bacteria	Proteobacteria	Gammaproteobacteria	NA	NA	NA	NA	SV_313_NA	0	0	0	0.0782828	0.0265152	0.00252525	0.00252525
Bacteria	Proteobacteria	Alphaproteobacteria	Sphingomonadales	Sphingomonadaceae	Sphingomonas	(RS_GCF_000797515.1)	SV_314_Sphingomonadales	0	0	0	0.0782828	0.00378788	0.00505051	0.010101
Bacteria	Verrucomicrobiota	Verrucomicrobiae	Opitutales	Opitutaceae	UBA5691	(GB_GCA_002694885.1)	SV_315_Opitutales	0	0	0	0.0580808	0.00378788	0.00252525	0.00252525
Bacteria	Proteobacteria	Alphaproteobacteria	Rhodobacterales	Rhodobacteraceae	NA	NA	SV_316_Rhodobacterales	0.00252525	0.010101	0.00505051	0	0	0.0277778	0
Bacteria	Bacteroidota	Bacteroidia	Flavobacteriales	NA	NA	NA	SV_317_Flavobacteriales	0	0	0	0.030303	0.109848	0.00757576	0.00757576
Bacteria	Marinisomatota	Marinisomatia	Marinisomatales	Marinisomataceae	Marinisoma	(GB_GCA_000402655.1)	SV_318_Marinisomatales	0	0	0	0.0833333	0	0.00757576	0.00252525
Bacteria	Bacteroidota	Bacteroidia	Flavobacteriales	Flavobacteriaceae	Tenacibaculum	(RS_GCF_000518405.1)	SV_30_Flavobacteriales	0.0227273	0.0126263	0.0126263	0.0176768	2.98864	0.984848	0.214646
Bacteria	Bacteroidota	Bacteroidia	Flavobacteriales	UA16	UA16	NA	SV_295_Flavobacteriales	0	0	0	0.00252525	0.219697	0.010101	0
Bacteria	Proteobacteria	Alphaproteobacteria	Pelagibacterales	Pelagibacteraceae	Pelagibacter_A	Pelagibacter_A_ubique(GB_GCA_000419545.1)	SV_321_Pelagibacterales	0	0	0	0.0757576	0.0227273	0.00252525	0.00505051
Bacteria	NA	NA	NA	NA	NA	NA	SV_322_NA	0	0	0	0.040404	0.0113636	0.00757576	0.0176768
Bacteria	Proteobacteria	Gammaproteobacteria	Pseudomonadales	Marinomonadaceae	Marinomonas	NA	SV_323_Pseudomonadales	0	0	0.00757576	0	0	0.00505051	0.0505051
Bacteria	Bacteroidota	Bacteroidia	NA	NA	NA	NA	SV_324_NA	0.0530303	0.020202	0.010101	0	0	0	0
Bacteria	Proteobacteria	Gammaproteobacteria	Pseudomonadales	Alcanivoracaceae	Alcanivorax	Alcanivorax_jadensis(RS_GCF_000756655.1)	SV_325_Pseudomonadales	0	0	0	0	0	0.00505051	0.0505051
Bacteria	Proteobacteria	Gammaproteobacteria	NA	NA	NA	NA	SV_326_NA	0	0	0	0.0808081	0.0227273	0	0.00505051
Bacteria	Proteobacteria	Alphaproteobacteria	NA	NA	NA	NA	SV_327_NA	0	0	0	0.0732323	0.00378788	0	0.0176768
Bacteria	Proteobacteria	Gammaproteobacteria	Pseudomonadales	Saccharospirillaceae	Bacterioplanes	Bacterioplanes_sanyensis(RS_GCF_002237535.1)	SV_328_Pseudomonadales	0	0	0	0	0.0151515	0	0.0656566
Bacteria	Proteobacteria	Alphaproteobacteria	Pelagibacterales	Pelagibacteraceae	Pelagibacter	NA	SV_329_Pelagibacterales	0	0	0	0.0606061	0.0151515	0.00252525	0.00757576
Bacteria	Proteobacteria	Gammaproteobacteria	Betaproteobacteriales	Burkholderiaceae	Paraburkholderia	NA	SV_330_Betaproteobacteriales	0	0	0	0.0530303	0.00757576	0.00505051	0.00757576
Bacteria	Proteobacteria	Gammaproteobacteria	Chromatiales	Sedimenticolaceae	Thiodiazotropha	Thiodiazotropha_endolucinida(RS_GCF_001715975.1)	SV_331_Chromatiales	0	0	0	0.0176768	0.0227273	0	0
Bacteria	Bacteroidota	Bacteroidia	Flavobacteriales	Flavobacteriaceae	MS024-2A	(RS_GCF_000173095.1)	SV_286_Flavobacteriales	0	0	0	0.10101	0.0151515	0.00252525	0.00757576
Bacteria	Proteobacteria	Gammaproteobacteria	Enterobacterales	Alteromonadaceae	Thalassotalea	(RS_GCF_001913705.1)	SV_333_Enterobacterales	0	0	0	0	0	0.0454545	0.00505051
Bacteria	Proteobacteria	Alphaproteobacteria	Rhodobacterales	Rhodobacteraceae	NA	NA	SV_334_Rhodobacterales	0.0429293	0.010101	0.010101	0	0	0.00252525	0
Bacteria	Proteobacteria	Alphaproteobacteria	Rhodobacterales	Rhodobacteraceae	NA	NA	SV_335_Rhodobacterales	0.00505051	0.0151515	0.00757576	0	0	0	0
Bacteria	Proteobacteria	Gammaproteobacteria	SAR86	D2472	D2472	(GB_GCA_000307935.1)	SV_336_SAR86	0	0	0	0.0555556	0.0113636	0.00252525	0.00757576
Bacteria	Cyanobacteriota	Cyanobacteriia	Synechococcales_A	Cyanobiaceae	Synechococcus_C	NA	SV_337_Synechococcales_A	0	0	0	0.0656566	0.00378788	0.00252525	0.00505051
Bacteria	Proteobacteria	Alphaproteobacteria	Rhodobacterales	Rhodobacteraceae	NA	NA	SV_338_Rhodobacterales	0	0	0	0.0429293	0.0151515	0.00505051	0.010101
Bacteria	Proteobacteria	Gammaproteobacteria	Pseudomonadales	Alcanivoracaceae	Alcanivorax	NA	SV_339_Pseudomonadales	0.00505051	0.0176768	0.010101	0	0	0	0
Bacteria	Proteobacteria	Gammaproteobacteria	SAR86	D2472	D2472	(GB_GCA_000307935.1)	SV_340_SAR86	0	0	0	0.0555556	0.0454545	0	0.00252525
Bacteria	Bacteroidota	Bacteroidia	Flavobacteriales	Flavobacteriaceae	MS024-2A	(RS_GCF_000173095.1)	SV_281_Flavobacteriales	0	0	0	0.020202	0.0568182	0.00505051	0.0126263
Bacteria	Proteobacteria	Gammaproteobacteria	Pseudomonadales	Nitrincolaceae	Neptuniibacter	Neptuniibacter_pectenicola(RS_GCF_001597735.1)	SV_342_Pseudomonadales	0.00252525	0.00757576	0.0126263	0	0	0	0
Bacteria	Proteobacteria	Alphaproteobacteria	NA	NA	NA	NA	SV_343_NA	0	0	0	0.0530303	0.0416667	0	0.00252525
Bacteria	Proteobacteria	Gammaproteobacteria	Enterobacterales	Alteromonadaceae	Thalassotalea	(RS_GCF_001913705.1)	SV_344_Enterobacterales	0	0	0	0	0	0.0227273	0.00757576
Bacteria	Bacteroidota	Bacteroidia	Flavobacteriales	Crocinitomicaceae	Crocinitomix	Crocinitomix_catalasitica(RS_GCF_000621625.1)	SV_278_Flavobacteriales	0.00252525	0	0.00252525	0	0.0189394	0	0
Bacteria	Proteobacteria	Alphaproteobacteria	Pelagibacterales	Pelagibacteraceae	Pelagibacter	Pelagibacter_ubique_K(RS_GCF_001180105.1)	SV_346_Pelagibacterales	0	0	0	0.0555556	0.030303	0.00505051	0.00757576
Bacteria	Proteobacteria	Alphaproteobacteria	Puniceispirillales	Puniceispirillaceae	Puniceispirillum	Puniceispirillum_marinum(RS_GCF_000024465.1)	SV_347_Puniceispirillales	0	0	0	0.0530303	0.00378788	0.00252525	0.00757576
Bacteria	Proteobacteria	Gammaproteobacteria	Pseudomonadales	Nitrincolaceae	Marinobacterium	Marinobacterium_georgiense(RS_GCF_900107855.1)	SV_348_Pseudomonadales	0	0	0	0	0	0	0
Bacteria	Proteobacteria	Gammaproteobacteria	NA	NA	NA	NA	SV_349_NA	0	0	0	0.0454545	0.00757576	0.00252525	0.00252525
Bacteria	Proteobacteria	Alphaproteobacteria	Pelagibacterales	Pelagibacteraceae	Pelagibacter	Pelagibacter_ubique_K(RS_GCF_001180105.1)	SV_350_Pelagibacterales	0	0	0	0.0479798	0.0113636	0.00252525	0.00252525
Bacteria	Proteobacteria	Alphaproteobacteria	NA	NA	NA	NA	SV_351_NA	0	0	0	0.0606061	0.0151515	0.00505051	0.00757576
Bacteria	Proteobacteria	Alphaproteobacteria	Pelagibacterales	Pelagibacteraceae	Pelagibacter	NA	SV_352_Pelagibacterales	0	0	0	0.0328283	0	0	0.010101
Bacteria	NA	NA	NA	NA	NA	NA	SV_353_NA	0.010101	0.0252525	0.0126263	0	0	0	0
Bacteria	Proteobacteria	Alphaproteobacteria	Rhodobacterales	Rhodobacteraceae	NA	NA	SV_354_Rhodobacterales	0	0	0	0.00252525	0.0530303	0.00252525	0.00252525
Bacteria	Cyanobacteriota	Cyanobacteriia	Synechococcales_A	Cyanobiaceae	Synechococcus_C	NA	SV_355_Synechococcales_A	0	0	0	0.040404	0.00378788	0.00505051	0.00757576
Bacteria	Proteobacteria	Alphaproteobacteria	Sphingomonadales	Sphingomonadaceae	Erythrobacter_A	Erythrobacter_A_flavus(RS_GCF_002237615.1)	SV_356_Sphingomonadales	0	0	0	0	0	0.0227273	0.010101
Bacteria	Bacteroidota	Bacteroidia	Flavobacteriales	Flavobacteriaceae	Hyunsoonleella	Hyunsoonleella_jejuensis(RS_GCF_900111025.1)	SV_277_Flavobacteriales	0.0732323	0.0429293	0.0227273	0	0	0	0
Bacteria	Verrucomicrobiota	Verrucomicrobiae	Opitutales	Opitutaceae	NA	NA	SV_358_Opitutales	0	0	0	0.0378788	0	0.00505051	0
Bacteria	Proteobacteria	Alphaproteobacteria	Sphingomonadales	Sphingomonadaceae	Sphingopyxis	NA	SV_359_Sphingomonadales	0	0	0	0.0176768	0	0.010101	0.0126263
Bacteria	Bacteroidota	Bacteroidia	Flavobacteriales	Flavobacteriaceae	UBA7446	(GB_GCA_002478685.1)	SV_272_Flavobacteriales	0	0	0	0.113636	0.0340909	0.00252525	0.0151515
Bacteria	Bacteroidota	Bacteroidia	NA	NA	NA	NA	SV_361_NA	0.0328283	0.0252525	0.0126263	0	0	0	0
Bacteria	Campylobacterota	Campylobacteria	Campylobacterales	Arcobacteraceae	Arcobacter	Arcobacter_lekithochrous(RS_GCF_001878855.1)	SV_362_Campylobacterales	0.010101	0.0277778	0.0252525	0	0	0	0
Bacteria	Proteobacteria	Alphaproteobacteria	Sphingomonadales	Sphingomonadaceae	NA	NA	SV_363_Sphingomonadales	0.00252525	0.010101	0.00505051	0	0.00378788	0.00757576	0.00505051
Bacteria	Proteobacteria	Gammaproteobacteria	NA	NA	NA	NA	SV_364_NA	0	0	0	0.040404	0.0227273	0.00252525	0.0126263
Bacteria	Proteobacteria	Alphaproteobacteria	Rhodobacterales	Rhodobacteraceae	NA	NA	SV_365_Rhodobacterales	0.00757576	0.0126263	0.0151515	0	0	0	0
Bacteria	Bacteroidota	Bacteroidia	NA	NA	NA	NA	SV_366_NA	0.0328283	0.00757576	0.00252525	0.00757576	0.0113636	0.010101	0.00252525
Bacteria	Bacteroidota	Bacteroidia	NS11-12g	UBA9320	UBA9320	(GB_GCA_002746305.1)	SV_367_NS11.12g	0.020202	0.020202	0.0126263	0	0	0	0
Bacteria	Proteobacteria	Alphaproteobacteria	Rhodobacterales	Rhodobacteraceae	Celeribacter	Celeribacter_halophilus(RS_GCF_001550085.1)	SV_368_Rhodobacterales	0	0	0.00505051	0	0	0	0
Bacteria	Proteobacteria	Alphaproteobacteria	Pelagibacterales	Pelagibacteraceae	Pelagibacter	NA	SV_369_Pelagibacterales	0	0	0	0.0479798	0.00378788	0	0
Bacteria	NA	NA	NA	NA	NA	NA	SV_370_NA	0	0	0	0.0353535	0.00378788	0.00252525	0.00252525
Bacteria	Cyanobacteriota	Cyanobacteriia	Synechococcales_A	Cyanobiaceae	RCC307	(RS_GCF_000063525.1)	SV_371_Synechococcales_A	0	0	0	0.0454545	0.00757576	0.00505051	0
Bacteria	Verrucomicrobiota	Verrucomicrobiae	Opitutales	Puniceicoccaceae	GCA-2690565	(GB_GCA_002690565.1)	SV_372_Opitutales	0	0	0	0.0227273	0.0113636	0	0
Bacteria	Proteobacteria	Alphaproteobacteria	Rhodobacterales	Rhodobacteraceae	NA	NA	SV_373_Rhodobacterales	0	0	0	0	0	0.040404	0
Bacteria	Proteobacteria	Alphaproteobacteria	Rhodobacterales	Rhodobacteraceae	NA	NA	SV_374_Rhodobacterales	0.030303	0.00252525	0.010101	0	0	0	0
Bacteria	Bacteroidota	Bacteroidia	Flavobacteriales	Cryomorphaceae	UBA10364	(GB_GCA_002378005.1)	SV_271_Flavobacteriales	0	0	0	0.00252525	0.204545	0	0
Bacteria	Proteobacteria	Gammaproteobacteria	SAR86	D2472	SAR86A	(GB_GCA_000252525.1)	SV_376_SAR86	0	0	0	0.0429293	0.0151515	0	0.00252525
Bacteria	Bacteroidota	Bacteroidia	Flavobacteriales	Flavobacteriaceae	NA	NA	SV_270_Flavobacteriales	0	0	0	0.128788	0.0227273	0.00252525	0.00505051
Bacteria	Proteobacteria	Alphaproteobacteria	Rhodobacterales	Rhodobacteraceae	Sulfitobacter	NA	SV_378_Rhodobacterales	0	0	0	0	0.00378788	0.040404	0.00252525
Bacteria	Bacteroidota	Bacteroidia	Flavobacteriales	Flavobacteriaceae	MS024-2A	(RS_GCF_000173095.1)	SV_264_Flavobacteriales	0	0	0	0.0909091	0.0492424	0.00757576	0.010101
Bacteria	Proteobacteria	Alphaproteobacteria	Rhizobiales	Rhizobiaceae	Nitratireductor	Nitratireductor_aquibiodomus(RS_GCF_900105565.1)	SV_380_Rhizobiales	0.0151515	0.0252525	0.0176768	0	0	0	0
Bacteria	Proteobacteria	Alphaproteobacteria	NA	NA	NA	NA	SV_381_NA	0	0	0	0.040404	0.0151515	0	0.00252525
Bacteria	Proteobacteria	Alphaproteobacteria	Pelagibacterales	Pelagibacteraceae	Pelagibacter_A	NA	SV_382_Pelagibacterales	0	0	0	0.0454545	0.00757576	0	0
Bacteria	Bacteroidota	Bacteroidia	Flavobacteriales	Flavobacteriaceae	Winogradskyella	(RS_GCF_001971725.1)	SV_262_Flavobacteriales	0.00505051	0.030303	0.0378788	0.00252525	0	0	0
Bacteria	Cyanobacteriota	Cyanobacteriia	Synechococcales_A	Cyanobiaceae	Synechococcus_C	NA	SV_384_Synechococcales_A	0	0	0	0.040404	0.00378788	0.00757576	0
Bacteria	Bacteroidota	Bacteroidia	Flavobacteriales	Flavobacteriaceae	Polaribacter	NA	SV_261_Flavobacteriales	0.133838	0.0353535	0.020202	0	0.00378788	0	0
Bacteria	Proteobacteria	Gammaproteobacteria	Pseudomonadales	Halieaceae	IMCC3088	(RS_GCF_000204315.1)	SV_386_Pseudomonadales	0.00757576	0.0176768	0.0126263	0	0	0	0
Bacteria	Proteobacteria	Alphaproteobacteria	Caulobacterales	Hyphomonadaceae	Hyphomonas	NA	SV_387_Caulobacterales	0.00505051	0.020202	0.010101	0	0	0	0.00252525
Bacteria	Proteobacteria	Alphaproteobacteria	NA	NA	NA	NA	SV_388_NA	0	0	0	0.0378788	0.030303	0	0.00252525
Bacteria	NA	NA	NA	NA	NA	NA	SV_389_NA	0	0	0	0.0378788	0	0.0126263	0.00252525
Bacteria	Bacteroidota	Bacteroidia	Flavobacteriales	Flavobacteriaceae	Winogradskyella	(RS_GCF_002163855.1)	SV_249_Flavobacteriales	0.0151515	0.0505051	0.030303	0	0	0	0
Bacteria	Cyanobacteriota	Cyanobacteriia	Cyanobacteriales	NA	NA	NA	SV_391_Cyanobacteriales	0	0	0	0.0606061	0	0	0
Bacteria	Proteobacteria	Alphaproteobacteria	Rhodobacterales	Rhodobacteraceae	Sulfitobacter	NA	SV_392_Rhodobacterales	0	0	0	0	0.00757576	0	0.00505051
Bacteria	Proteobacteria	Gammaproteobacteria	Enterobacterales	Alteromonadaceae	Alteromonas	(RS_GCF_001953635.1)	SV_393_Enterobacterales	0	0.00505051	0.00757576	0	0	0	0
Bacteria	Proteobacteria	Gammaproteobacteria	SAR86	D2472	SAR86A	(GB_GCA_000252525.1)	SV_394_SAR86	0	0	0	0.0530303	0.0189394	0.00252525	0
Bacteria	Proteobacteria	Alphaproteobacteria	NA	NA	NA	NA	SV_395_NA	0	0	0	0.040404	0.00378788	0	0
Bacteria	Proteobacteria	Gammaproteobacteria	Pseudomonadales	Halieaceae	Luminiphilus	(RS_GCF_000227505.1)	SV_396_Pseudomonadales	0	0	0	0.0126263	0.0454545	0	0
Bacteria	Proteobacteria	Alphaproteobacteria	Caulobacterales	Hyphomonadaceae	Hyphomonas	NA	SV_397_Caulobacterales	0	0.00252525	0.0328283	0	0	0	0
Bacteria	Proteobacteria	Alphaproteobacteria	Rhodobacterales	Rhodobacteraceae	Roseovarius	(RS_GCF_000170875.1)	SV_398_Rhodobacterales	0.00757576	0.0151515	0	0	0	0	0
Bacteria	Proteobacteria	Alphaproteobacteria	Sphingomonadales	Sphingomonadaceae	Erythrobacter_A	NA	SV_399_Sphingomonadales	0	0.00505051	0	0.00252525	0.00378788	0.0151515	0
Bacteria	Cyanobacteriota	Cyanobacteriia	Synechococcales_A	Cyanobiaceae	Synechococcus_C	(RS_GCF_000737575.1)	SV_400_Synechococcales_A	0	0	0	0.0328283	0.0113636	0.00252525	0.00252525
Bacteria	Bacteroidota	Bacteroidia	Flavobacteriales	NA	NA	NA	SV_248_Flavobacteriales	0	0	0	0.131313	0.0378788	0.00252525	0.00757576
Bacteria	Proteobacteria	Gammaproteobacteria	Enterobacterales	Vibrionaceae	Vibrio	NA	SV_402_Enterobacterales	0.00252525	0.010101	0.010101	0	0	0	0.00252525
Bacteria	Proteobacteria	Gammaproteobacteria	Pseudomonadales	Marinomonadaceae	Marinomonas	Marinomonas_posidonica(RS_GCF_000214215.1)	SV_403_Pseudomonadales	0	0	0	0	0	0	0.0252525
Bacteria	Proteobacteria	NA	NA	NA	NA	NA	SV_404_NA	0.030303	0.00757576	0.0126263	0	0	0	0
Bacteria	Proteobacteria	Gammaproteobacteria	Enterobacterales	Vibrionaceae	Grimontia	Grimontia_hollisae(RS_GCF_001558255.1)	SV_405_Enterobacterales	0.010101	0.010101	0.00505051	0	0	0	0
Bacteria	Proteobacteria	Gammaproteobacteria	Pseudomonadales	Saccharospirillaceae	Saccharospirillum	Saccharospirillum_impatiens(RS_GCF_000423605.1)	SV_406_Pseudomonadales	0	0	0	0	0	0.0126263	0.0151515
Bacteria	Bacteroidota	Bacteroidia	Flavobacteriales	Flavobacteriaceae	NA	NA	SV_245_Flavobacteriales	0	0	0	0.113636	0.0416667	0.010101	0.0227273
Bacteria	Campylobacterota	Campylobacteria	Campylobacterales	Arcobacteraceae	Arcobacter	Arcobacter_lekithochrous(RS_GCF_001878855.1)	SV_408_Campylobacterales	0	0	0	0	0	0	0.030303
Bacteria	Proteobacteria	Alphaproteobacteria	Rhodobacterales	Rhodobacteraceae	Roseovarius	Roseovarius_indicus(RS_GCF_900112725.1)	SV_409_Rhodobacterales	0.00757576	0.00505051	0.00757576	0	0	0	0
Bacteria	Verrucomicrobiota	Verrucomicrobiae	Opitutales	Opitutaceae	UBA5691	(GB_GCA_002694885.1)	SV_410_Opitutales	0	0	0	0.030303	0.00378788	0.00252525	0
Bacteria	Verrucomicrobiota	Verrucomicrobiae	Opitutales	Opitutaceae	NA	NA	SV_411_Opitutales	0	0	0	0.0277778	0	0.010101	0.00505051
Bacteria	Proteobacteria	Gammaproteobacteria	NA	NA	NA	NA	SV_412_NA	0	0	0	0.0378788	0.0113636	0	0.00252525
Bacteria	Proteobacteria	Alphaproteobacteria	Pelagibacterales	Pelagibacteraceae	Pelagibacter	NA	SV_413_Pelagibacterales	0	0	0	0.040404	0.0113636	0	0.00252525
Bacteria	Proteobacteria	Alphaproteobacteria	Rhodobacterales	Rhodobacteraceae	Ruegeria	Ruegeria_conchae(RS_GCF_000192475.1)	SV_414_Rhodobacterales	0	0	0	0	0	0.0227273	0.00252525
Bacteria	Bacteroidota	Bacteroidia	Flavobacteriales	Flavobacteriaceae	NA	NA	SV_241_Flavobacteriales	0	0	0	0.10101	0.0984848	0	0.010101
Bacteria	NA	NA	NA	NA	NA	NA	SV_416_NA	0	0	0	0.0227273	0	0.00252525	0
Bacteria	Proteobacteria	Alphaproteobacteria	Rhizobiales	Rhizobiaceae	NA	NA	SV_417_Rhizobiales	0	0	0	0.00252525	0	0.010101	0.0328283
Bacteria	Bacteroidota	Bacteroidia	Flavobacteriales	Flavobacteriaceae	Tenacibaculum	NA	SV_24_Flavobacteriales	0.843434	1.96212	2.18939	0.00252525	0.0189394	0.330808	0.0681818
Bacteria	Proteobacteria	Alphaproteobacteria	Rhizobiales	Stappiaceae	Pseudovibrio	NA	SV_419_Rhizobiales	0	0	0	0	0	0	0.0277778
Bacteria	Proteobacteria	Gammaproteobacteria	NA	NA	NA	NA	SV_420_NA	0.020202	0.00757576	0.00757576	0	0	0	0
Bacteria	Proteobacteria	Gammaproteobacteria	Xanthomonadales	Wenzhouxiangellaceae	Wenzhouxiangella	Wenzhouxiangella_marina(RS_GCF_001187785.1)	SV_421_Xanthomonadales	0.020202	0.0176768	0.00757576	0	0	0	0
Bacteria	Proteobacteria	Alphaproteobacteria	Rhodobacterales	Rhodobacteraceae	NA	NA	SV_422_Rhodobacterales	0	0	0	0.0328283	0	0	0
Bacteria	Proteobacteria	Gammaproteobacteria	NA	NA	NA	NA	SV_423_NA	0	0	0	0.0328283	0.00757576	0	0
Bacteria	Proteobacteria	Alphaproteobacteria	Pelagibacterales	Pelagibacteraceae	Pelagibacter	NA	SV_424_Pelagibacterales	0	0	0	0.0227273	0.0113636	0	0
Bacteria	Bacteroidota	Bacteroidia	Flavobacteriales	Flavobacteriaceae	Nonlabens	Nonlabens_ulvanivorans(RS_GCF_000732625.1)	SV_237_Flavobacteriales	0.136364	0.0378788	0.0227273	0	0	0	0
Bacteria	Proteobacteria	Alphaproteobacteria	Pelagibacterales	Pelagibacteraceae	Pelagibacter_A	Pelagibacter_A_ubique(GB_GCA_000419545.1)	SV_426_Pelagibacterales	0	0	0	0.0353535	0	0.00252525	0
Bacteria	Bacteroidota	Bacteroidia	Flavobacteriales	Flavobacteriaceae	MS024-2A	(RS_GCF_000173095.1)	SV_232_Flavobacteriales	0	0	0	0.161616	0.0340909	0.00505051	0.010101
Bacteria	Proteobacteria	Alphaproteobacteria	Caulobacterales	Hyphomonadaceae	Hyphomonas	NA	SV_428_Caulobacterales	0	0	0	0.00252525	0.00378788	0.00757576	0.010101
Bacteria	Proteobacteria	Alphaproteobacteria	Rhizobiales	Rhizobiaceae	Agrobacterium	NA	SV_429_Rhizobiales	0	0	0	0.00505051	0	0.00757576	0.0176768
Bacteria	Bacteroidota	Bacteroidia	NA	NA	NA	NA	SV_430_NA	0.0353535	0.00252525	0.00505051	0	0	0	0
Bacteria	Proteobacteria	Alphaproteobacteria	Pelagibacterales	Pelagibacteraceae	Pelagibacter_A	Pelagibacter_A_ubique(GB_GCA_000419545.1)	SV_431_Pelagibacterales	0	0	0	0.0227273	0.0189394	0	0.00252525
Bacteria	Proteobacteria	Gammaproteobacteria	Pseudomonadales	Halieaceae	Luminiphilus	(RS_GCF_000227505.1)	SV_432_Pseudomonadales	0	0	0	0.0227273	0.0151515	0.00252525	0.00252525
Bacteria	Proteobacteria	Gammaproteobacteria	Pseudomonadales	Halieaceae	Luminiphilus	(RS_GCF_000169115.1)	SV_433_Pseudomonadales	0.010101	0.00252525	0.00252525	0.010101	0.00378788	0	0.00252525
Bacteria	Proteobacteria	Alphaproteobacteria	Rhodobacterales	Rhodobacteraceae	NA	NA	SV_434_Rhodobacterales	0	0.010101	0.0151515	0	0	0	0
Bacteria	Proteobacteria	Gammaproteobacteria	Pseudomonadales	Halieaceae	Luminiphilus	(RS_GCF_000169115.1)	SV_435_Pseudomonadales	0	0	0	0.00757576	0.0378788	0	0
Bacteria	Bacteroidota	Bacteroidia	NS11-12g	UBA9320	MED-G17	(GB_GCA_002457675.1)	SV_436_NS11.12g	0	0	0	0.020202	0	0	0.00505051
Bacteria	Proteobacteria	Alphaproteobacteria	Sphingomonadales	Sphingomonadaceae	Sphingopyxis	NA	SV_437_Sphingomonadales	0	0	0	0.020202	0.00378788	0.010101	0.00757576
Bacteria	Bacteroidota	Bacteroidia	Flavobacteriales	Flavobacteriaceae	MS024-2A	(RS_GCF_000173095.1)	SV_231_Flavobacteriales	0	0	0	0.169192	0.0151515	0.00252525	0.0151515
Bacteria	Proteobacteria	Alphaproteobacteria	Rhodospirillales	NA	NA	NA	SV_439_Rhodospirillales	0.00505051	0	0.0151515	0	0	0	0
Bacteria	Bacteroidota	Bacteroidia	Flavobacteriales	Flavobacteriaceae	MS024-2A	(RS_GCF_000173095.1)	SV_228_Flavobacteriales	0	0	0	0.128788	0.0151515	0.0151515	0.0227273
Bacteria	Cyanobacteriota	Cyanobacteriia	Cyanobacteriales	NA	NA	NA	SV_441_Cyanobacteriales	0	0	0	0.0328283	0	0.00505051	0.00252525
Bacteria	Proteobacteria	Gammaproteobacteria	Enterobacterales	Alteromonadaceae	Idiomarina	Idiomarina_abyssalis(RS_GCF_001294685.1)	SV_442_Enterobacterales	0	0	0	0	0.0151515	0.00757576	0.00252525
Bacteria	Proteobacteria	Alphaproteobacteria	Caulobacterales	Caulobacteraceae	Brevundimonas	NA	SV_443_Caulobacterales	0.00505051	0	0	0.00757576	0.00378788	0	0.00252525
Bacteria	Bacteroidota	Bacteroidia	Flavobacteriales	Flavobacteriaceae	Hyunsoonleella	Hyunsoonleella_jejuensis(RS_GCF_900111025.1)	SV_207_Flavobacteriales	0.141414	0.0378788	0.0353535	0	0	0	0
Bacteria	Proteobacteria	Alphaproteobacteria	NA	NA	NA	NA	SV_445_NA	0	0	0	0.040404	0	0	0.00252525
Bacteria	Proteobacteria	Alphaproteobacteria	NA	NA	NA	NA	SV_446_NA	0	0	0	0.0277778	0.00378788	0	0.00252525
Bacteria	Bacteroidota	Bacteroidia	Flavobacteriales	NA	NA	NA	SV_204_Flavobacteriales	0	0	0.194444	0	0	0	0
Bacteria	Proteobacteria	Gammaproteobacteria	Pseudomonadales	NA	NA	NA	SV_448_Pseudomonadales	0.0176768	0.00757576	0.00757576	0	0	0	0
Bacteria	Actinobacteriota	Actinobacteria	Nanopelagicales	S36-B12	S36-B12	(GB_GCA_002728915.1)	SV_449_Nanopelagicales	0.00757576	0.00757576	0.00757576	0	0	0	0
Bacteria	Actinobacteriota	Actinobacteria	Actinomycetales	Microbacteriaceae	Rhodoluna	Rhodoluna_lacicola(RS_GCF_000699505.1)	SV_450_Actinomycetales	0.0151515	0.010101	0.00252525	0	0	0	0
Bacteria	Bacteroidota	Bacteroidia	Flavobacteriales	Flavobacteriaceae	NA	NA	SV_194_Flavobacteriales	0.0151515	0.00252525	0.00252525	0.00505051	0.348485	0.00505051	0.0151515
Bacteria	Cyanobacteriota	Cyanobacteriia	Cyanobacteriales	NA	NA	NA	SV_452_Cyanobacteriales	0	0	0	0.0328283	0	0	0.00252525
Bacteria	Proteobacteria	Alphaproteobacteria	Pelagibacterales	Pelagibacteraceae	Pelagibacter	NA	SV_453_Pelagibacterales	0	0	0	0.0176768	0.0113636	0	0
Bacteria	Marinisomatota	Marinisomatia	Marinisomatales	Marinisomataceae	Marinisoma	(GB_GCA_000402655.1)	SV_454_Marinisomatales	0	0	0	0.0378788	0	0	0.00252525
Bacteria	Bacteroidota	Bacteroidia	Chitinophagales	Saprospiraceae	NA	NA	SV_455_Chitinophagales	0.0126263	0.010101	0.00505051	0	0	0	0
Bacteria	Proteobacteria	NA	NA	NA	NA	NA	SV_456_NA	0.0252525	0.00505051	0.00252525	0	0	0	0
Bacteria	Proteobacteria	Gammaproteobacteria	Enterobacterales	Vibrionaceae	Photobacterium	Photobacterium_profundum(RS_GCF_000153425.1)	SV_457_Enterobacterales	0	0	0	0.0252525	0	0	0.00252525
Bacteria	Proteobacteria	Gammaproteobacteria	Enterobacterales	Alteromonadaceae	Idiomarina	NA	SV_458_Enterobacterales	0	0	0	0.00252525	0	0.0126263	0.00757576
Bacteria	Proteobacteria	Gammaproteobacteria	Pseudomonadales	Saccharospirillaceae	Oleibacter	Oleibacter_marinus(RS_GCF_900156675.1)	SV_459_Pseudomonadales	0	0	0	0	0	0	0.010101
Bacteria	Bacteroidota	Bacteroidia	Flavobacteriales	Flavobacteriaceae	MS024-2A	(RS_GCF_000173095.1)	SV_191_Flavobacteriales	0	0	0	0.247475	0.0378788	0.00757576	0.0126263
Bacteria	Proteobacteria	Gammaproteobacteria	Enterobacterales	Alteromonadaceae	Pseudoalteromonas	NA	SV_461_Enterobacterales	0.00252525	0	0	0	0.0113636	0.0126263	0
Bacteria	Bacteroidota	Bacteroidia	Flavobacteriales	UA16	UA16	(GB_GCA_002863125.1)	SV_187_Flavobacteriales	0.161616	0.0732323	0.0505051	0	0	0	0
Bacteria	Proteobacteria	Alphaproteobacteria	Rhodobacterales	Rhodobacteraceae	Loktanella	(RS_GCF_001419985.1)	SV_463_Rhodobacterales	0	0	0.00505051	0	0	0	0
Bacteria	NA	NA	NA	NA	NA	NA	SV_464_NA	0	0	0	0.0126263	0	0	0
Bacteria	Verrucomicrobiota	Verrucomicrobiae	Opitutales	Opitutaceae	UBA5691	(GB_GCA_002694885.1)	SV_465_Opitutales	0	0	0	0.0151515	0.00757576	0.00252525	0
Bacteria	Verrucomicrobiota	Verrucomicrobiae	Opitutales	NA	NA	NA	SV_466_Opitutales	0.0176768	0.00505051	0.00505051	0	0	0	0
Bacteria	Dependentiae	Babeliae	Babeliales	Vermiphilaceae	Vermiphilus	Vermiphilus_pyriformis(GB_GCA_000385635.1)	SV_467_Babeliales	0.010101	0.00252525	0.00505051	0	0	0	0
Bacteria	Proteobacteria	Alphaproteobacteria	NA	NA	NA	NA	SV_468_NA	0.00757576	0.00757576	0.00757576	0	0	0	0
Bacteria	Proteobacteria	Alphaproteobacteria	Rhizobiales	Stappiaceae	NA	NA	SV_469_Rhizobiales	0	0.00505051	0.0126263	0	0	0	0
Bacteria	Proteobacteria	Alphaproteobacteria	Rhodospirillales	NA	NA	NA	SV_470_Rhodospirillales	0.00505051	0.00505051	0.00252525	0	0	0	0
Bacteria	Proteobacteria	Gammaproteobacteria	Enterobacterales	Alteromonadaceae	Pseudoalteromonas	NA	SV_471_Enterobacterales	0	0.00757576	0	0	0	0	0
Bacteria	Bacteroidota	Bacteroidia	Flavobacteriales	Flavobacteriaceae	Mesoflavibacter	Mesoflavibacter_zeaxanthinifaciens(RS_GCF_000422365.1)	SV_185_Flavobacteriales	0.0580808	0.0782828	0.0479798	0.00252525	0	0	0
Bacteria	Proteobacteria	Alphaproteobacteria	NA	NA	NA	NA	SV_473_NA	0	0	0	0.020202	0.00378788	0	0
Bacteria	Proteobacteria	Gammaproteobacteria	Thiomicrospirales	Thioglobaceae	Thioglobus	Thioglobus_singularis(GB_GCA_000384915.1)	SV_474_Thiomicrospirales	0.00252525	0	0	0.0176768	0	0.00505051	0
Bacteria	Proteobacteria	Gammaproteobacteria	Xanthomonadales	Xanthomonadaceae	Stenotrophomonas	NA	SV_475_Xanthomonadales	0.0277778	0.00252525	0.00252525	0	0	0	0
Bacteria	Patescibacteria	NA	NA	NA	NA	NA	SV_476_NA	0.00757576	0.0126263	0	0	0	0	0
Bacteria	Bacteroidota	Bacteroidia	Flavobacteriales	Crocinitomicaceae	Brumimicrobium	(GB_GCA_002734085.1)	SV_175_Flavobacteriales	0	0.0479798	0.0555556	0	0	0	0
Bacteria	Proteobacteria	Gammaproteobacteria	Pseudomonadales	Halieaceae	Luminiphilus	(RS_GCF_000227505.1)	SV_478_Pseudomonadales	0	0	0	0.00757576	0.0189394	0	0
Bacteria	Proteobacteria	Gammaproteobacteria	Pseudomonadales	Saccharospirillaceae	Bermanella	(GB_GCA_002162985.1)	SV_479_Pseudomonadales	0	0	0	0	0.0416667	0	0
Bacteria	Bacteroidota	Bacteroidia	Flavobacteriales	Flavobacteriaceae	NA	NA	SV_173_Flavobacteriales	0	0	0	0.237374	0.0871212	0.0277778	0.040404
Bacteria	Patescibacteria	NA	NA	NA	NA	NA	SV_481_NA	0.00757576	0.010101	0.00757576	0	0	0	0
Bacteria	Proteobacteria	Alphaproteobacteria	Rhodospirillales	Terasakiellaceae	Terasakiella	(RS_GCF_900093605.1)	SV_482_Rhodospirillales	0	0	0	0	0	0	0.0126263
Bacteria	Proteobacteria	Gammaproteobacteria	Pseudomonadales	NA	NA	NA	SV_483_Pseudomonadales	0	0	0	0.00757576	0	0	0
Bacteria	Bacteroidota	Bacteroidia	Flavobacteriales	Flavobacteriaceae	MS024-2A	(RS_GCF_000173095.1)	SV_172_Flavobacteriales	0	0	0	0.292929	0.0568182	0.0126263	0.020202
Bacteria	Proteobacteria	Alphaproteobacteria	NA	NA	NA	NA	SV_485_NA	0	0	0	0.00757576	0	0	0.00757576
Bacteria	Proteobacteria	Alphaproteobacteria	Caulobacterales	Maricaulaceae	Maricaulis	Maricaulis_maris(RS_GCF_000014745.1)	SV_486_Caulobacterales	0	0	0	0.00252525	0	0.00505051	0.00252525
Bacteria	Proteobacteria	Gammaproteobacteria	Pseudomonadales	Saccharospirillaceae	Oleispira	Oleispira_antarctica_A(RS_GCF_000967895.1)	SV_487_Pseudomonadales	0	0	0	0	0.0113636	0	0
Bacteria	Bacteroidota	Bacteroidia	NA	NA	NA	NA	SV_488_NA	0.0126263	0.00505051	0.00252525	0	0	0	0
Bacteria	Bdellovibrionota	Bacteriovoracia	Bacteriovoracales	Bacteriovoracaceae	Halobacteriovorax	NA	SV_489_Bacteriovoracales	0.00757576	0	0	0	0	0	0
Bacteria	Proteobacteria	Gammaproteobacteria	Pseudomonadales	Pseudohongiellaceae	OM182	OM182_sp1(GB_GCA_001438145.1)	SV_490_Pseudomonadales	0	0	0.00252525	0.010101	0.0113636	0	0
Bacteria	Bacteroidota	Bacteroidia	Flavobacteriales	Flavobacteriaceae	UBA7446	(GB_GCA_002478685.1)	SV_170_Flavobacteriales	0	0	0	0.0378788	0.363636	0.00252525	0.010101
Bacteria	Proteobacteria	Alphaproteobacteria	Rhodobacterales	Rhodobacteraceae	Marivita	Marivita_cryptomonadis(RS_GCF_002115725.1)	SV_492_Rhodobacterales	0	0.00505051	0	0	0	0	0
Bacteria	Proteobacteria	Gammaproteobacteria	Betaproteobacteriales	NA	NA	NA	SV_493_Betaproteobacteriales	0	0.00252525	0	0.020202	0.00378788	0	0.00505051
Bacteria	Proteobacteria	Alphaproteobacteria	Pelagibacterales	Pelagibacteraceae	Pelagibacter_A	Pelagibacter_A_ubique(GB_GCA_000419545.1)	SV_494_Pelagibacterales	0	0	0	0.0227273	0.00378788	0	0
Bacteria	Proteobacteria	Alphaproteobacteria	Pelagibacterales	Pelagibacteraceae	Pelagibacter_A	Pelagibacter_A_ubique(GB_GCA_000419545.1)	SV_495_Pelagibacterales	0	0	0	0.020202	0.00757576	0	0
Bacteria	Bacteroidota	Bacteroidia	Chitinophagales	Saprospiraceae	OLB8	(GB_GCA_001567405.1)	SV_496_Chitinophagales	0	0	0	0.00505051	0.0340909	0	0
Bacteria	Bacteroidota	Bacteroidia	Flavobacteriales	Cryomorphaceae	UBA10364	(GB_GCA_002378005.1)	SV_17_Flavobacteriales	3.77273	0.368687	0.323232	0.712121	9.00758	0.010101	0.0606061
Bacteria	Bacteroidota	Bacteroidia	Flavobacteriales	Flavobacteriaceae	MS024-2A	(RS_GCF_000173095.1)	SV_169_Flavobacteriales	0	0	0	0.166667	0.17803	0.0126263	0.0227273
Bacteria	Proteobacteria	Alphaproteobacteria	NA	NA	NA	NA	SV_499_NA	0	0	0	0.0126263	0	0	0
Bacteria	Proteobacteria	Alphaproteobacteria	NA	NA	NA	NA	SV_500_NA	0	0	0	0.020202	0	0	0.00252525
Bacteria	Proteobacteria	Alphaproteobacteria	NA	NA	NA	NA	SV_501_NA	0	0	0	0.010101	0	0	0.00757576
Bacteria	Proteobacteria	Alphaproteobacteria	Rhodobacterales	Rhodobacteraceae	NA	NA	SV_502_Rhodobacterales	0	0	0	0.00757576	0.00757576	0	0.00252525
Bacteria	Verrucomicrobiota	Verrucomicrobiae	Opitutales	Opitutaceae	NA	NA	SV_503_Opitutales	0	0	0	0.0151515	0	0	0
Bacteria	Proteobacteria	Alphaproteobacteria	NA	NA	NA	NA	SV_504_NA	0.010101	0.00252525	0.00505051	0.00252525	0	0	0
Bacteria	Dependentiae	Babeliae	Babeliales	Vermiphilaceae	Vermiphilus	Vermiphilus_pyriformis(GB_GCA_000385635.1)	SV_505_Babeliales	0.0126263	0.00252525	0.00505051	0	0	0	0
Bacteria	Bacteroidota	Bacteroidia	Flavobacteriales	Flavobacteriaceae	MED-G11	MED-G11_sp1(GB_GCA_002457075.1)	SV_168_Flavobacteriales	0	0	0	0.262626	0.0984848	0.0328283	0.0277778
Bacteria	Proteobacteria	Gammaproteobacteria	Betaproteobacteriales	Burkholderiaceae	NA	NA	SV_507_Betaproteobacteriales	0.0151515	0.00252525	0.00252525	0	0	0	0
Bacteria	Proteobacteria	Alphaproteobacteria	Micavibrionales	Micavibrionaceae	NA	NA	SV_508_Micavibrionales	0.0151515	0.00252525	0.00505051	0	0	0	0.00252525
Bacteria	Proteobacteria	Gammaproteobacteria	NA	NA	NA	NA	SV_509_NA	0	0.010101	0.00505051	0	0	0	0
Bacteria	Bacteroidota	Bacteroidia	Flavobacteriales	Crocinitomicaceae	Brumimicrobium	(GB_GCA_002734085.1)	SV_163_Flavobacteriales	0	0.128788	0.0580808	0	0	0	0
Bacteria	Cyanobacteriota	Cyanobacteriia	Synechococcales_A	Cyanobiaceae	Prochlorococcus_A	Prochlorococcus_A_marinus_O(RS_GCF_000011465.1)	SV_511_Synechococcales_A	0	0	0	0.010101	0	0	0
Bacteria	Proteobacteria	Alphaproteobacteria	Rhodobacterales	Rhodobacteraceae	Paracoccus	(RS_GCF_000967825.1)	SV_512_Rhodobacterales	0	0	0	0.00252525	0	0.00252525	0.00757576
Bacteria	Proteobacteria	Gammaproteobacteria	Enterobacterales	Alteromonadaceae	Pseudoalteromonas	NA	SV_513_Enterobacterales	0	0	0	0	0	0.00252525	0.0151515
Bacteria	Proteobacteria	Gammaproteobacteria	UBA4486	UBA4486	UBA7359	(GB_GCA_002292815.1)	SV_514_UBA4486	0.0176768	0.00252525	0	0	0	0	0
Bacteria	Proteobacteria	Alphaproteobacteria	Micavibrionales	Micavibrionaceae	TMED27	(GB_GCA_002167715.1)	SV_515_Micavibrionales	0.0126263	0.00505051	0.00252525	0	0	0	0
Bacteria	Proteobacteria	Alphaproteobacteria	Micavibrionales	Micavibrionaceae	UBA2137	UBA2137_sp1(GB_GCA_002695035.1)	SV_516_Micavibrionales	0.010101	0	0.00505051	0	0	0	0
Bacteria	Bacteroidota	Bacteroidia	Flavobacteriales	Flavobacteriaceae	MS024-2A	(RS_GCF_000173095.1)	SV_162_Flavobacteriales	0	0	0	0.358586	0.030303	0.00757576	0.0328283
Bacteria	Proteobacteria	Alphaproteobacteria	Sphingomonadales	Kordiimonadaceae	Kordiimonas	NA	SV_518_Sphingomonadales	0	0.00505051	0.00505051	0	0	0	0
Bacteria	Bacteroidota	Bacteroidia	Flavobacteriales	Flavobacteriaceae	Polaribacter	NA	SV_158_Flavobacteriales	0.00757576	0.00252525	0	0	0.0606061	0.214646	0.0631313
Bacteria	Proteobacteria	Alphaproteobacteria	Rhodobacterales	Rhodobacteraceae	Roseibaca	Roseibaca_calidilacus(RS_GCF_001517585.1)	SV_520_Rhodobacterales	0.010101	0	0	0	0	0	0
Bacteria	Bacteroidota	Bacteroidia	Flavobacteriales	Flavobacteriaceae	MS024-2A	(RS_GCF_000173095.1)	SV_150_Flavobacteriales	0	0	0	0.431818	0.0643939	0.0176768	0.0454545
Bacteria	Bacteroidota	Bacteroidia	Flavobacteriales	Flavobacteriaceae	NA	NA	SV_15_Flavobacteriales	2.66667	2.80051	3.04545	0.0479798	2.20076	0.0277778	0.0757576
Bacteria	Proteobacteria	Gammaproteobacteria	Nitrosococcales	Methylophagaceae	Methylophaga	Methylophaga_thiooxydans(RS_GCF_000156355.1)	SV_523_Nitrosococcales	0	0.00505051	0.00757576	0	0	0	0
Bacteria	Proteobacteria	Gammaproteobacteria	Enterobacterales	Alteromonadaceae	Aestuariibacter_A	Aestuariibacter_A_aggregatus(RS_GCF_900129565.1)	SV_524_Enterobacterales	0	0	0.00252525	0	0	0	0
Bacteria	Proteobacteria	Alphaproteobacteria	Caulobacterales	Maricaulaceae	Oceanicaulis	Oceanicaulis_alexandrii(RS_GCF_000420265.1)	SV_525_Caulobacterales	0.00252525	0.00252525	0.00252525	0	0	0.00252525	0
Bacteria	Proteobacteria	Gammaproteobacteria	Legionellales	Legionellaceae	NA	NA	SV_526_Legionellales	0.0126263	0.00252525	0.00757576	0	0	0	0
Bacteria	Proteobacteria	Gammaproteobacteria	Pseudomonadales	Marinomonadaceae	Marinomonas	NA	SV_527_Pseudomonadales	0	0	0.00757576	0	0	0	0
Bacteria	Proteobacteria	Alphaproteobacteria	Rhizobiales	TMED25	MED-G09	MED-G09_sp1(GB_GCA_002704345.1)	SV_528_Rhizobiales	0	0	0	0.0126263	0	0	0.00505051
Bacteria	Bacteroidota	Bacteroidia	Flavobacteriales	Flavobacteriaceae	UBA7446	(GB_GCA_002478685.1)	SV_148_Flavobacteriales	0	0	0	0.325758	0.238636	0.020202	0.0479798
Bacteria	Proteobacteria	Gammaproteobacteria	Betaproteobacteriales	Burkholderiaceae	Acidovorax	NA	SV_530_Betaproteobacteriales	0.00252525	0	0	0.010101	0	0.00252525	0
Bacteria	Bacteroidota	Bacteroidia	Cytophagales	NA	NA	NA	SV_531_Cytophagales	0	0	0	0.0151515	0.00378788	0	0
Bacteria	Bacteroidota	Bacteroidia	Flavobacteriales	Flavobacteriaceae	Tenacibaculum	(RS_GCF_002813915.1)	SV_140_Flavobacteriales	0	0.00505051	0.0151515	0	0.00378788	0.146465	0.00252525
Bacteria	Proteobacteria	Gammaproteobacteria	Pseudomonadales	Saccharospirillaceae	Oleibacter	Oleibacter_marinus(RS_GCF_900156675.1)	SV_533_Pseudomonadales	0	0	0	0	0	0	0.0151515
Bacteria	Proteobacteria	Alphaproteobacteria	Micavibrionales	Micavibrionaceae	UBA1664	(GB_GCA_002401195.1)	SV_534_Micavibrionales	0.010101	0.00505051	0.00252525	0	0	0	0
Bacteria	Proteobacteria	Alphaproteobacteria	Rhizobiales	Beijerinckiaceae	Methylobacterium	NA	SV_535_Rhizobiales	0.00252525	0	0	0.00252525	0	0	0.00505051
Bacteria	Dependentiae	Babeliae	Babeliales	UBA12409	NA	NA	SV_536_Babeliales	0.00505051	0	0	0	0	0	0
Bacteria	Proteobacteria	Alphaproteobacteria	Caulobacterales	Caulobacteraceae	Brevundimonas	(RS_GCF_002002865.1)	SV_537_Caulobacterales	0.00757576	0	0	0	0.00378788	0.00252525	0.00252525
Bacteria	Proteobacteria	Gammaproteobacteria	Chromatiales	Sedimenticolaceae	41T-STBD-0c-01a	(RS_GCF_002009425.1)	SV_538_Chromatiales	0.00252525	0.00252525	0.00252525	0.00505051	0	0	0
Bacteria	Bdellovibrionota	Bacteriovoracia	Bacteriovoracales	Bacteriovoracaceae	Halobacteriovorax	Halobacteriovorax_marinus(RS_GCF_000210915.2)	SV_539_Bacteriovoracales	0.00505051	0.00252525	0.00252525	0.00252525	0	0	0
Bacteria	Bacteroidota	Bacteroidia	Flavobacteriales	Crocinitomicaceae	NA	NA	SV_139_Flavobacteriales	0	0	0	0	0.0568182	0.00252525	0.0580808
Bacteria	Proteobacteria	Alphaproteobacteria	Rhodobacterales	Rhodobacteraceae	Leisingera	(RS_GCF_000813725.1)	SV_541_Rhodobacterales	0.00252525	0.00757576	0.00252525	0	0	0	0
Bacteria	Proteobacteria	Gammaproteobacteria	NA	NA	NA	NA	SV_542_NA	0	0	0	0.010101	0	0	0
Bacteria	Proteobacteria	Gammaproteobacteria	Pseudomonadales	Porticoccaceae	AAA300-D14	AAA300-D14_sp1(GB_GCA_000384995.1)	SV_543_Pseudomonadales	0	0	0	0.00757576	0.00757576	0	0
Bacteria	Bacteroidota	Bacteroidia	Flavobacteriales	Flavobacteriaceae	Tenacibaculum	(RS_GCF_000518405.1)	SV_135_Flavobacteriales	0	0	0	0	0.00757576	0.308081	0.0479798
Bacteria	Proteobacteria	Alphaproteobacteria	Rhodospirillales	Thalassospiraceae	Thalassospira	Thalassospira_lohafexi(RS_GCF_002844235.1)	SV_545_Rhodospirillales	0	0	0	0	0	0.00252525	0
Bacteria	Bacteroidota	Bacteroidia	Flavobacteriales	Flavobacteriaceae	UBA7446	(GB_GCA_002478685.1)	SV_133_Flavobacteriales	0	0	0	0.449495	0.155303	0.0479798	0.0909091
Bacteria	Proteobacteria	Gammaproteobacteria	Enterobacterales	Vibrionaceae	Vibrio	NA	SV_547_Enterobacterales	0	0	0	0	0	0	0.0126263
Bacteria	Proteobacteria	Alphaproteobacteria	Rhodobacterales	Rhodobacteraceae	Ruegeria	Ruegeria_meonggei(RS_GCF_900172215.1)	SV_548_Rhodobacterales	0	0	0	0	0	0.00505051	0
Bacteria	NA	NA	NA	NA	NA	NA	SV_549_NA	0.010101	0	0.00252525	0	0	0	0
Bacteria	Proteobacteria	Alphaproteobacteria	Rhodobacterales	Rhodobacteraceae	Nautella	NA	SV_550_Rhodobacterales	0	0	0	0	0	0	0
Bacteria	Proteobacteria	Alphaproteobacteria	NA	NA	NA	NA	SV_551_NA	0.00252525	0.00252525	0.00252525	0	0	0	0
Bacteria	Proteobacteria	Alphaproteobacteria	Rhodobacterales	Rhodobacteraceae	Actibacterium	NA	SV_552_Rhodobacterales	0	0	0.00252525	0	0	0.00757576	0.00505051
Bacteria	Proteobacteria	Gammaproteobacteria	Pseudomonadales	Saccharospirillaceae	Bermanella	(GB_GCA_002162985.1)	SV_553_Pseudomonadales	0	0	0.00252525	0	0	0	0
Bacteria	Proteobacteria	Gammaproteobacteria	Pseudomonadales	Saccharospirillaceae	Oleibacter	Oleibacter_marinus(RS_GCF_900156675.1)	SV_554_Pseudomonadales	0	0.00252525	0	0	0	0	0
Bacteria	Bacteroidota	Bacteroidia	Flavobacteriales	Flavobacteriaceae	NA	NA	SV_128_Flavobacteriales	0.494949	0.131313	0.136364	0	0.00378788	0	0
Bacteria	Proteobacteria	Alphaproteobacteria	NA	NA	NA	NA	SV_556_NA	0	0	0	0.010101	0.00378788	0	0
Bacteria	Proteobacteria	Alphaproteobacteria	Rhodobacterales	Rhodobacteraceae	Shimia	Shimia_haliotis(RS_GCF_900114415.1)	SV_557_Rhodobacterales	0	0	0	0	0	0.010101	0
Bacteria	Proteobacteria	Gammaproteobacteria	Legionellales	Legionellaceae	NA	NA	SV_558_Legionellales	0.00757576	0.00252525	0	0	0	0	0
Bacteria	Bacteroidota	Bacteroidia	Flavobacteriales	Flavobacteriaceae	UBA7446	(GB_GCA_002478685.1)	SV_126_Flavobacteriales	0	0	0	0.497475	0.170455	0.0429293	0.0909091
Bacteria	NA	NA	NA	NA	NA	NA	SV_560_NA	0.00757576	0	0.00252525	0	0	0	0
Bacteria	Proteobacteria	Gammaproteobacteria	NA	NA	NA	NA	SV_561_NA	0.00505051	0	0.00757576	0	0	0	0
Bacteria	Bacteroidota	Bacteroidia	Flavobacteriales	Flavobacteriaceae	Tenacibaculum	(RS_GCF_002813915.1)	SV_125_Flavobacteriales	0	0.0656566	0.0707071	0	0.00378788	0.0252525	0.00757576
Bacteria	Proteobacteria	Alphaproteobacteria	NA	NA	NA	NA	SV_563_NA	0.00252525	0.00505051	0.00505051	0.00252525	0	0	0
Bacteria	Dependentiae	Babeliae	Babeliales	NA	NA	NA	SV_564_Babeliales	0.00252525	0.00252525	0.00252525	0	0	0	0
Bacteria	Proteobacteria	Alphaproteobacteria	NA	NA	NA	NA	SV_565_NA	0	0.00252525	0.00505051	0	0	0	0
Bacteria	Proteobacteria	Alphaproteobacteria	Rhizobiales	Rhizobiaceae	NA	NA	SV_566_Rhizobiales	0.00757576	0	0	0	0	0	0
Bacteria	Proteobacteria	Gammaproteobacteria	SAR86	D2472	SAR86A	(GB_GCA_000252525.1)	SV_567_SAR86	0	0	0	0.010101	0.00378788	0	0
Bacteria	NA	NA	NA	NA	NA	NA	SV_568_NA	0	0	0	0.0126263	0	0.00252525	0
Bacteria	Bacteroidota	Bacteroidia	Cytophagales	Cyclobacteriaceae	UBA4465	(GB_GCA_002292365.1)	SV_569_Cytophagales	0	0	0	0.00757576	0	0	0
Bacteria	Proteobacteria	Gammaproteobacteria	Betaproteobacteriales	Burkholderiaceae	NA	NA	SV_570_Betaproteobacteriales	0	0	0	0	0	0.00252525	0
Bacteria	Proteobacteria	Alphaproteobacteria	Sphingomonadales	Sphingomonadaceae	Sphingobium	NA	SV_571_Sphingomonadales	0	0	0	0.0126263	0	0	0.00252525
Bacteria	Bacteroidota	Bacteroidia	Flavobacteriales	Flavobacteriaceae	UBA7446	(GB_GCA_002478685.1)	SV_120_Flavobacteriales	0	0	0	0.474747	0.140152	0.0454545	0.10101
Bacteria	Proteobacteria	Gammaproteobacteria	Pseudomonadales	NA	NA	NA	SV_573_Pseudomonadales	0.0126263	0.00505051	0.00252525	0	0	0	0
Bacteria	Planctomycetota	Planctomycetes	Pirellulales	Pirellulaceae	NA	NA	SV_574_Pirellulales	0.00505051	0	0.00252525	0.00252525	0	0	0
Bacteria	Proteobacteria	Alphaproteobacteria	Rhodobacterales	Rhodobacteraceae	Roseovarius	NA	SV_575_Rhodobacterales	0.00252525	0.00252525	0	0	0	0	0
Bacteria	Bacteroidota	Bacteroidia	Flavobacteriales	Flavobacteriaceae	NA	NA	SV_117_Flavobacteriales	0.323232	0.164141	0.14899	0.0707071	0.0871212	0.0126263	0.00757576
Bacteria	Proteobacteria	Alphaproteobacteria	NA	NA	NA	NA	SV_577_NA	0.00252525	0	0.00252525	0	0	0	0
Bacteria	Proteobacteria	Alphaproteobacteria	Puniceispirillales	Puniceispirillaceae	Puniceispirillum	Puniceispirillum_marinum(RS_GCF_000024465.1)	SV_578_Puniceispirillales	0	0	0	0.0176768	0	0	0
Bacteria	Proteobacteria	Gammaproteobacteria	NA	NA	NA	NA	SV_579_NA	0.00757576	0.00252525	0	0	0	0	0
Bacteria	Proteobacteria	Alphaproteobacteria	Micavibrionales	Micavibrionaceae	TMED27	(GB_GCA_002167715.1)	SV_580_Micavibrionales	0.010101	0	0	0	0	0	0
Bacteria	Dependentiae	Babeliae	Babeliales	NA	NA	NA	SV_581_Babeliales	0.00252525	0.00505051	0.00252525	0	0	0	0
Bacteria	NA	NA	NA	NA	NA	NA	SV_582_NA	0.00505051	0	0.00252525	0	0	0	0
Bacteria	Proteobacteria	Gammaproteobacteria	Pseudomonadales	Porticoccaceae	HTCC2207	(GB_GCA_001438605.1)	SV_583_Pseudomonadales	0.00252525	0.00252525	0.00252525	0	0	0	0
Bacteria	Proteobacteria	Alphaproteobacteria	Rickettsiales	NA	NA	NA	SV_584_Rickettsiales	0	0	0	0.00505051	0	0	0.00252525
Bacteria	Proteobacteria	Alphaproteobacteria	Micavibrionales	Micavibrionaceae	TMED27	(GB_GCA_002167715.1)	SV_585_Micavibrionales	0.00757576	0.00252525	0	0	0	0	0
Bacteria	Proteobacteria	Alphaproteobacteria	Rhodospirillales	Terasakiellaceae	Terasakiella	(RS_GCF_900093605.1)	SV_586_Rhodospirillales	0	0	0.00252525	0	0	0	0.00252525
Bacteria	Proteobacteria	Alphaproteobacteria	Rickettsiales	Rickettsiaceae	NA	NA	SV_587_Rickettsiales	0.00505051	0.00252525	0	0	0	0	0
Bacteria	Proteobacteria	Alphaproteobacteria	Rhizobiales	Rhizobiaceae	NA	NA	SV_588_Rhizobiales	0.00252525	0.00505051	0	0	0	0	0
Bacteria	Planctomycetota	NA	NA	NA	NA	NA	SV_589_NA	0	0	0	0.00252525	0	0	0
Bacteria	Proteobacteria	Gammaproteobacteria	SAR86	D2472	SAR86A	(GB_GCA_000252525.1)	SV_590_SAR86	0	0	0	0.010101	0	0	0.00252525
Bacteria	Bacteroidota	Rhodothermia	Balneolales	Balneolaceae	NA	NA	SV_591_Balneolales	0.00505051	0	0	0	0	0	0
Bacteria	Bacteroidota	Bacteroidia	Chitinophagales	Saprospiraceae	Lewinella_A	Lewinella_A_agarilytica(RS_GCF_900110645.1)	SV_592_Chitinophagales	0.00252525	0	0	0.00252525	0.00378788	0.00252525	0
Bacteria	Proteobacteria	Alphaproteobacteria	Sphingomonadales	Sphingomonadaceae	Erythrobacter	(RS_GCF_000152865.1)	SV_593_Sphingomonadales	0	0	0	0	0	0.00252525	0
Bacteria	Proteobacteria	Alphaproteobacteria	Rhodobacterales	Rhodobacteraceae	Leisingera	(RS_GCF_000813725.1)	SV_594_Rhodobacterales	0.00757576	0.00252525	0	0	0	0	0
Bacteria	Bacteroidota	Bacteroidia	Flavobacteriales	NA	NA	NA	SV_116_Flavobacteriales	0.103535	0.265152	0.237374	0	0	0	0
Bacteria	Proteobacteria	Alphaproteobacteria	NA	NA	NA	NA	SV_596_NA	0.00252525	0.00252525	0.00252525	0	0	0	0
Bacteria	Proteobacteria	Alphaproteobacteria	NA	NA	NA	NA	SV_597_NA	0	0	0	0.010101	0	0	0.00252525
Bacteria	NA	NA	NA	NA	NA	NA	SV_598_NA	0	0	0	0.00505051	0.00378788	0	0
Bacteria	Proteobacteria	Gammaproteobacteria	Pseudomonadales	Moraxellaceae	Acinetobacter	Acinetobacter_ursingii(RS_GCF_000368825.1)	SV_599_Pseudomonadales	0	0	0	0	0	0	0
Bacteria	Proteobacteria	Gammaproteobacteria	Betaproteobacteriales	Burkholderiaceae	Limnobacter	(RS_GCF_000170915.1)	SV_600_Betaproteobacteriales	0	0	0	0.00252525	0.00757576	0	0.00252525
Bacteria	Bacteroidota	Bacteroidia	Flavobacteriales	Flavobacteriaceae	UBA7446	(GB_GCA_002478685.1)	SV_111_Flavobacteriales	0	0	0	0.568182	0.537879	0.0227273	0.0808081
Bacteria	Proteobacteria	Alphaproteobacteria	Rhizobiales	Beijerinckiaceae	Bosea	NA	SV_602_Rhizobiales	0	0	0	0.00505051	0.00378788	0.00252525	0
Bacteria	Bacteroidota	Bacteroidia	Flavobacteriales	Flavobacteriaceae	UBA7446	(GB_GCA_002478685.1)	SV_110_Flavobacteriales	0	0	0	0.636364	0.276515	0.0353535	0.0984848
Bacteria	NA	NA	NA	NA	NA	NA	SV_604_NA	0.00505051	0.00505051	0	0	0	0	0
Bacteria	NA	NA	NA	NA	NA	NA	SV_605_NA	0.00252525	0	0.00252525	0	0	0	0
Bacteria	Proteobacteria	Alphaproteobacteria	Micavibrionales	Micavibrionaceae	TMED27	(GB_GCA_002167715.1)	SV_606_Micavibrionales	0.010101	0	0	0	0	0	0
Bacteria	NA	NA	NA	NA	NA	NA	SV_607_NA	0	0	0.00757576	0	0	0	0
Bacteria	Proteobacteria	NA	NA	NA	NA	NA	SV_608_NA	0.00252525	0.00252525	0.00252525	0	0	0	0
Bacteria	NA	NA	NA	NA	NA	NA	SV_609_NA	0	0	0	0	0	0	0
Bacteria	Campylobacterota	Campylobacteria	Campylobacterales	Arcobacteraceae	Arcobacter	NA	SV_610_Campylobacterales	0.00505051	0	0.00505051	0	0	0	0
Bacteria	Proteobacteria	Alphaproteobacteria	NA	NA	NA	NA	SV_611_NA	0	0	0	0.00505051	0	0	0
Bacteria	Bacteroidota	Bacteroidia	Flavobacteriales	Flavobacteriaceae	Winogradskyella	Winogradskyella_jejuensis(RS_GCF_900129745.1)	SV_107_Flavobacteriales	0.189394	0.335859	0.20202	0	0	0	0
Bacteria	Bacteroidota	Bacteroidia	Flavobacteriales	Flavobacteriaceae	Polaribacter	NA	SV_104_Flavobacteriales	0.232323	0.219697	0.320707	0	0	0	0
Bacteria	Proteobacteria	Alphaproteobacteria	Rhizobiales	Beijerinckiaceae	Methylobacterium	Methylobacterium_populi(RS_GCF_001643095.1)	SV_614_Rhizobiales	0	0	0	0.00252525	0.00378788	0	0
Bacteria	Proteobacteria	Gammaproteobacteria	Legionellales	Legionellaceae	Tatlockia	NA	SV_615_Legionellales	0.00757576	0	0	0	0	0	0
Bacteria	Verrucomicrobiota	Chlamydiia	Parachlamydiales	Simkaniaceae	Simkania	Simkania_negevensis(RS_GCF_000237205.1)	SV_616_Parachlamydiales	0.00252525	0	0.00252525	0	0	0	0
Bacteria	Proteobacteria	Alphaproteobacteria	Caulobacterales	Maricaulaceae	NA	NA	SV_617_Caulobacterales	0.00252525	0	0.00505051	0	0	0	0
Bacteria	Bdellovibrionota	Bdellovibrionia	Bdellovibrionales	Bdellovibrionaceae	Bdellovibrio	NA	SV_618_Bdellovibrionales	0.00252525	0.00252525	0	0	0	0	0
Bacteria	Bacteroidota	Bacteroidia	NA	NA	NA	NA	SV_619_NA	0	0.00252525	0	0	0	0	0
Bacteria	Proteobacteria	Alphaproteobacteria	NA	NA	NA	NA	SV_620_NA	0	0.00252525	0	0	0	0	0
Bacteria	Proteobacteria	Alphaproteobacteria	UBA10121	UBA5542	2-01-FULL-41-14	(GB_GCA_001767855.1)	SV_621_UBA10121	0	0.00505051	0.00252525	0	0	0	0
Bacteria	Desulfobacterota	Desulfovibrionia	Desulfovibrionales	NA	NA	NA	SV_622_Desulfovibrionales	0	0	0	0	0	0	0
Bacteria	Proteobacteria	Gammaproteobacteria	Pseudomonadales	Saccharospirillaceae	Bacterioplanes	Bacterioplanes_sanyensis(RS_GCF_002237535.1)	SV_623_Pseudomonadales	0	0.00252525	0	0	0	0	0.00505051
Bacteria	Dadabacteria	UBA1144	UBA1144	UBA1144	TMED58	TMED58_sp1(GB_GCA_002167555.1)	SV_624_UBA1144	0	0	0	0.00252525	0	0	0
Bacteria	Bdellovibrionota	Bacteriovoracia	Bacteriovoracales	Bacteriovoracaceae	Halobacteriovorax	(GB_GCA_002753895.1)	SV_625_Bacteriovoracales	0	0	0	0.00505051	0	0	0
Bacteria	Proteobacteria	Alphaproteobacteria	NA	NA	NA	NA	SV_626_NA	0	0	0	0.00757576	0	0.00252525	0
Bacteria	Proteobacteria	Gammaproteobacteria	NA	NA	NA	NA	SV_627_NA	0	0	0	0	0	0	0
Bacteria	Verrucomicrobiota	Chlamydiia	Chlamydiales	Chlamydiaceae	NA	NA	SV_628_Chlamydiales	0	0	0	0	0	0	0
Bacteria	Bacteroidota	Bacteroidia	Flavobacteriales	Flavobacteriaceae	NA	NA	SV_100_Flavobacteriales	1.02273	0.141414	0.126263	0	0	0	0
Bacteria	Proteobacteria	Alphaproteobacteria	Sphingomonadales	Emcibacteraceae	Emcibacter	(RS_GCF_002740695.1)	SV_630_Sphingomonadales	0	0	0	0	0.00378788	0	0
Bacteria	Bdellovibrionota	Bdellovibrionia	Bdellovibrionales	Bdellovibrionaceae	Bdellovibrio	NA	SV_631_Bdellovibrionales	0.00505051	0	0.00252525	0	0	0	0
Bacteria	Bdellovibrionota	Bacteriovoracia	Bacteriovoracales	Bacteriovoracaceae	Halobacteriovorax	Halobacteriovorax_marinus(RS_GCF_000210915.2)	SV_632_Bacteriovoracales	0.00252525	0.00252525	0	0	0	0	0
Bacteria	Proteobacteria	Alphaproteobacteria	NA	NA	NA	NA	SV_633_NA	0.00505051	0	0	0	0	0	0
Bacteria	Bdellovibrionota	Oligoflexia	Oligoflexales	bin106	bin106	(GB_GCA_002238945.1)	SV_634_Oligoflexales	0.00505051	0	0.00252525	0	0	0	0
Bacteria	Proteobacteria	NA	NA	NA	NA	NA	SV_635_NA	0.00252525	0.00252525	0	0	0	0	0
Bacteria	Proteobacteria	Gammaproteobacteria	Francisellales	Francisellaceae	NA	NA	SV_636_Francisellales	0	0.00252525	0	0	0	0	0
Bacteria	SAR324	SAR324	SAR324	NAC60-12	JCVI-SCAAA005	JCVI-SCAAA005_sp2(UBA10388)	SV_637_SAR324	0	0	0	0.00505051	0	0	0
Bacteria	Proteobacteria	Gammaproteobacteria	UBA11654	UBA11654	UBA11654	(GB_GCA_001629325.1)	SV_638_UBA11654	0	0	0	0.00252525	0	0	0
Bacteria	Bacteroidota	Bacteroidia	Cytophagales	Cyclobacteriaceae	Fabibacter	NA	SV_639_Cytophagales	0	0	0	0	0	0	0
Bacteria	Proteobacteria	Alphaproteobacteria	NA	NA	NA	NA	SV_640_NA	0.00757576	0	0	0	0	0	0
Bacteria	Proteobacteria	Alphaproteobacteria	Pelagibacterales	Pelagibacteraceae	Pelagibacter	Pelagibacter_ubique_H(RS_GCF_002101295.1)	SV_641_Pelagibacterales	0	0	0	0.00252525	0	0	0
Bacteria	Proteobacteria	Alphaproteobacteria	Rhodobacterales	Rhodobacteraceae	NA	NA	SV_642_Rhodobacterales	0.00505051	0	0	0	0	0	0
Bacteria	Proteobacteria	NA	NA	NA	NA	NA	SV_643_NA	0.00252525	0	0	0	0	0	0
Bacteria	Proteobacteria	Alphaproteobacteria	NA	NA	NA	NA	SV_644_NA	0.00505051	0	0	0	0	0	0
Bacteria	Dependentiae	Babeliae	Babeliales	NA	NA	NA	SV_645_Babeliales	0.00252525	0	0	0	0	0	0
Bacteria	Patescibacteria	Paceibacteria	UBA9983	NA	NA	NA	SV_646_UBA9983	0	0	0.00252525	0	0	0	0
Bacteria	Proteobacteria	Alphaproteobacteria	Rhodobacterales	Rhodobacteraceae	NA	NA	SV_647_Rhodobacterales	0.00252525	0	0	0	0	0	0
Bacteria	Patescibacteria	Gracilibacteria	Peregrinibacterales	NA	NA	NA	SV_648_Peregrinibacterales	0.00252525	0	0.00252525	0	0	0	0
Bacteria	Proteobacteria	Alphaproteobacteria	UBA10121	UBA5542	2-01-FULL-41-14	(GB_GCA_001767855.1)	SV_649_UBA10121	0.00252525	0	0	0	0	0	0
Bacteria	Dependentiae	Babeliae	Babeliales	NA	NA	NA	SV_650_Babeliales	0	0	0	0	0	0	0
Bacteria	Proteobacteria	Alphaproteobacteria	Rhodobacterales	Rhodobacteraceae	NA	NA	SV_651_Rhodobacterales	0	0	0	0	0	0	0
Bacteria	Campylobacterota	Campylobacteria	Campylobacterales	Arcobacteraceae	Arcobacter	NA	SV_652_Campylobacterales	0	0.00505051	0	0	0	0	0
Bacteria	Proteobacteria	Alphaproteobacteria	Pelagibacterales	Pelagibacteraceae	Pelagibacter	Pelagibacter_ubique_H(RS_GCF_002101295.1)	SV_653_Pelagibacterales	0	0	0	0	0	0	0
Bacteria	Proteobacteria	Alphaproteobacteria	Pelagibacterales	Pelagibacteraceae	Pelagibacter	Pelagibacter_ubique_H(RS_GCF_002101295.1)	SV_654_Pelagibacterales	0	0	0	0.00252525	0.00378788	0	0
Bacteria	NA	NA	NA	NA	NA	NA	SV_655_NA	0	0	0	0.00252525	0	0	0
Bacteria	Proteobacteria	Alphaproteobacteria	Rhizobiales	Rhizobiaceae	Hoeflea	NA	SV_656_Rhizobiales	0	0	0	0.00505051	0	0	0
Bacteria	Proteobacteria	Alphaproteobacteria	Pelagibacterales	Pelagibacteraceae	Pelagibacter	Pelagibacter_ubique_H(RS_GCF_002101295.1)	SV_657_Pelagibacterales	0	0	0	0.00505051	0	0	0
Bacteria	Proteobacteria	Alphaproteobacteria	Rhodobacterales	Rhodobacteraceae	Thalassobacter	Thalassobacter_stenotrophicus(RS_GCF_001458315.1)	SV_658_Rhodobacterales	0	0	0	0	0	0	0
Bacteria	Proteobacteria	Gammaproteobacteria	Pseudomonadales	Alcanivoracaceae	Alcanivorax	Alcanivorax_nanhaiticus(RS_GCF_000756665.1)	SV_659_Pseudomonadales	0	0	0	0	0	0.00252525	0
Bacteria	Campylobacterota	Campylobacteria	Campylobacterales	Arcobacteraceae	Arcobacter	NA	SV_660_Campylobacterales	0.00252525	0	0	0	0	0	0
Bacteria	Proteobacteria	Alphaproteobacteria	Rhodobacterales	Rhodobacteraceae	Maritimibacter	NA	SV_661_Rhodobacterales	0.00252525	0	0	0	0	0	0
Bacteria	Proteobacteria	Alphaproteobacteria	Rhodobacterales	Rhodobacteraceae	Octadecabacter	Octadecabacter_ascidiaceicola(RS_GCF_900185015.1)	SV_662_Rhodobacterales	0	0	0.00252525	0	0	0	0
Bacteria	Proteobacteria	Alphaproteobacteria	NA	NA	NA	NA	SV_663_NA	0	0	0	0	0	0	0
Bacteria	Proteobacteria	Alphaproteobacteria	Rhodobacterales	Rhodobacteraceae	NA	NA	SV_664_Rhodobacterales	0	0	0.00252525	0	0	0	0
Bacteria	Actinobacteriota	Actinobacteria	Actinomycetales	Microbacteriaceae	NA	NA	SV_665_Actinomycetales	0	0	0	0	0	0	0
Bacteria	Proteobacteria	Alphaproteobacteria	Rhodobacterales	Rhodobacteraceae	NA	NA	SV_666_Rhodobacterales	0	0	0.00252525	0	0	0	0
Bacteria	Proteobacteria	Alphaproteobacteria	Rhodobacterales	Rhodobacteraceae	NA	NA	SV_667_Rhodobacterales	0	0	0.00252525	0	0	0	0
Bacteria	Proteobacteria	Alphaproteobacteria	Rhodobacterales	Rhodobacteraceae	NA	NA	SV_668_Rhodobacterales	0	0	0	0	0	0	0
Bacteria	Proteobacteria	Alphaproteobacteria	Rhodobacterales	Rhodobacteraceae	NA	NA	SV_669_Rhodobacterales	0	0.00252525	0	0	0	0	0
Bacteria	Proteobacteria	Alphaproteobacteria	Rhodobacterales	Rhodobacteraceae	NA	NA	SV_670_Rhodobacterales	0	0	0	0	0	0	0
Bacteria	Proteobacteria	Alphaproteobacteria	Rhodobacterales	Rhodobacteraceae	NA	NA	SV_671_Rhodobacterales	0	0.00252525	0	0	0	0	0
Bacteria	Proteobacteria	Alphaproteobacteria	Pelagibacterales	Pelagibacteraceae	Pelagibacter	Pelagibacter_ubique_H(RS_GCF_002101295.1)	SV_672_Pelagibacterales	0	0	0	0.00252525	0	0	0
Bacteria	Proteobacteria	Alphaproteobacteria	Rhodobacterales	Rhodobacteraceae	NA	NA	SV_673_Rhodobacterales	0	0	0	0.00252525	0	0	0
Bacteria	Proteobacteria	Alphaproteobacteria	Pelagibacterales	Pelagibacteraceae	Pelagibacter	Pelagibacter_ubique_H(RS_GCF_002101295.1)	SV_674_Pelagibacterales	0	0	0	0.00252525	0	0	0
Bacteria	Proteobacteria	Alphaproteobacteria	Rhodobacterales	Rhodobacteraceae	HIMB11	(RS_GCF_000472185.1)	SV_675_Rhodobacterales	0	0	0	0.00252525	0	0	0
Bacteria	Proteobacteria	Alphaproteobacteria	Puniceispirillales	AAA536-G10	AAA536-G10	(GB_GCA_000421325.1)	SV_676_Puniceispirillales	0	0	0	0.00252525	0	0	0
Bacteria	Proteobacteria	Alphaproteobacteria	Rhodobacterales	Rhodobacteraceae	NA	NA	SV_677_Rhodobacterales	0.00252525	0	0	0	0	0	0
Bacteria	Campylobacterota	Campylobacteria	Campylobacterales	Arcobacteraceae	Arcobacter	NA	SV_678_Campylobacterales	0.00252525	0	0	0	0	0	0
Bacteria	Proteobacteria	Alphaproteobacteria	Rhodobacterales	Rhodobacteraceae	NA	NA	SV_679_Rhodobacterales	0.00252525	0	0	0	0	0	0
Bacteria	Proteobacteria	Alphaproteobacteria	Rhodobacterales	Rhodobacteraceae	NA	NA	SV_680_Rhodobacterales	0.00252525	0	0	0	0	0	0
Bacteria	Proteobacteria	Alphaproteobacteria	Rhodobacterales	Rhodobacteraceae	Roseovarius	NA	SV_681_Rhodobacterales	0.00252525	0	0	0	0	0	0
Bacteria	Proteobacteria	Alphaproteobacteria	Rhodobacterales	Rhodobacteraceae	Roseovarius	NA	SV_682_Rhodobacterales	0	0	0	0	0	0	0
Bacteria	Proteobacteria	Alphaproteobacteria	Rhodobacterales	Rhodobacteraceae	NA	NA	SV_683_Rhodobacterales	0	0	0	0	0	0	0
Bacteria	Proteobacteria	Alphaproteobacteria	Rhodobacterales	Rhodobacteraceae	Marivita	Marivita_cryptomonadis(RS_GCF_002115725.1)	SV_684_Rhodobacterales	0	0	0	0	0	0	0
Bacteria	Proteobacteria	Alphaproteobacteria	Rhizobiales	Rhizobiaceae	Hoeflea	(RS_GCF_001011155.1)	SV_685_Rhizobiales	0	0	0	0	0	0	0
Bacteria	Proteobacteria	Alphaproteobacteria	Rhodobacterales	Rhodobacteraceae	Roseovarius	NA	SV_686_Rhodobacterales	0	0	0	0	0	0	0
Bacteria	Proteobacteria	Alphaproteobacteria	Rhodobacterales	Rhodobacteraceae	NA	NA	SV_687_Rhodobacterales	0	0	0	0	0	0	0
Bacteria	Proteobacteria	Alphaproteobacteria	Rhodobacterales	Rhodobacteraceae	NA	NA	SV_688_Rhodobacterales	0	0	0	0	0	0	0
Bacteria	Proteobacteria	Alphaproteobacteria	Rhodobacterales	Rhodobacteraceae	NA	NA	SV_689_Rhodobacterales	0	0	0	0	0	0	0
Bacteria	Proteobacteria	Alphaproteobacteria	Rhodobacterales	Rhodobacteraceae	Litoreibacter	Litoreibacter_albidus(RS_GCF_900107015.1)	SV_690_Rhodobacterales	0	0	0	0	0	0	0
Bacteria	Proteobacteria	Alphaproteobacteria	Rhodobacterales	Rhodobacteraceae	NA	NA	SV_691_Rhodobacterales	0	0	0	0	0	0	0
Bacteria	Proteobacteria	Alphaproteobacteria	Rhodobacterales	Rhodobacteraceae	Litoreibacter	Litoreibacter_albidus(RS_GCF_900107015.1)	SV_692_Rhodobacterales	0	0	0	0	0	0	0
Bacteria	Bacteroidota	Bacteroidia	Flavobacteriales	Flavobacteriaceae	NA	NA	SV_10_Flavobacteriales	20.851	2.08838	2.03283	0	0	0.00252525	0
Bacteria	Proteobacteria	Alphaproteobacteria	Rhodobacterales	Rhodobacteraceae	NA	NA	SV_694_Rhodobacterales	0	0	0	0	0.00378788	0	0
Bacteria	Proteobacteria	Alphaproteobacteria	Rhodospirillales	Terasakiellaceae	Terasakiella	(RS_GCF_900093605.1)	SV_695_Rhodospirillales	0	0	0	0	0	0	0
Bacteria	Proteobacteria	Gammaproteobacteria	Betaproteobacteriales	Burkholderiaceae	Limnobacter	(RS_GCF_000170915.1)	SV_696_Betaproteobacteriales	0	0	0	0.00252525	0	0	0
Bacteria	Proteobacteria	Alphaproteobacteria	Rhodobacterales	Rhodobacteraceae	NA	NA	SV_697_Rhodobacterales	0	0	0	0.00252525	0	0	0
Bacteria	Proteobacteria	Gammaproteobacteria	Betaproteobacteriales	Burkholderiaceae	Limnobacter	(RS_GCF_000170915.1)	SV_698_Betaproteobacteriales	0	0	0	0	0	0	0
Bacteria	Proteobacteria	Alphaproteobacteria	Pelagibacterales	Pelagibacteraceae	Pelagibacter	Pelagibacter_ubique_H(RS_GCF_002101295.1)	SV_699_Pelagibacterales	0	0	0	0	0	0	0
Bacteria	Proteobacteria	Alphaproteobacteria	Sphingomonadales	Sphingomonadaceae	Erythrobacter_A	NA	SV_700_Sphingomonadales	0	0	0	0	0	0	0
