# Supplementary material for: Cryopreservation and Resuscitation of Natural Aquatic Prokaryotic Communities
Source: Front Microbiol. 2021 Jan 28;11:597653. doi: 10.3389/fmicb.2020.597653 (PMC7877341; doi:10.3389/fmicb.2020.597653)
Supplement: Supplementary Table 3 — L2FC and corresponding P-values indicating cell growth (viability) for each initially abundant ASV (>0.5% relative abundance) in the treatment with highest evidence for growth. [file Table_3.XLSX]

## Sheet: Supplementary Table S3
Location	ASV	Mean Log2FC	Relative abundance in initial sample	P	Padj	Treatment
SOLA	SV_101 (Puniceispirillales)	-2.25562	0.00959683	0.0892604	0.105997	S-DOM
SOLA	SV_109 (SAR86)	-2.96877	0.00911435	0.0383297	0.0580134	S-DOM
SOLA	SV_110 (Flavobacteriales)	2.08523	0.00633528	0.0401242	0.0964116	F-SEA
SOLA	SV_111 (Flavobacteriales)	3.10105	0.00581029	0.0224359	0.0894483	F-SEA
SOLA	SV_118 (Gammaproteobacteria)	0.855458	0.00755715	0.0180851	0.0861509	F-SEA
SOLA	SV_119 (SAR86)	2.40447	0.00658371	0.024159	0.0894483	F-SEA
SOLA	SV_121 (Alphaproteobacteria)	0.945955	0.00721597	0.177343	0.217388	F-SEA
SOLA	SV_123 (Alphaproteobacteria)	0.585219	0.00699011	0.136012	0.178223	F-SEA
SOLA	SV_126 (Flavobacteriales)	1.54098	0.00516896	0.0127156	0.0861509	F-SEA
SOLA	SV_130 (SAR86)	1.2728	0.00643741	0.0713141	0.111915	F-SEA
SOLA	SV_131 (Pelagibacterales)	0.509566	0.00593901	0.0283101	0.0894483	F-SEA
SOLA	SV_134 (SAR86)	1.38823	0.00585172	0.10316	0.145187	F-SEA
SOLA	SV_136 (Puniceispirillales)	-2.49416	0.00623018	0.00544278	0.0480725	S-DOM
SOLA	SV_14 (Pelagibacterales)	2.16688	0.118953	0.0118605	0.0861509	F-SEA
SOLA	SV_17 (Flavobacteriales)	6.76161	0.0071437	0.0709104	0.111915	F-SEA
SOLA	SV_19 (Pelagibacterales)	2.19819	0.0818721	0.00717233	0.0861509	F-SEA
SOLA	SV_31 (Alphaproteobacteria)	1.88327	0.0533339	0.220178	0.261461	F-SEA
SOLA	SV_32 (Balneolales)	0.0365709	0.0619287	0.793981	0.81544	F-SEA
SOLA	SV_38 (Pelagibacterales)	1.77222	0.0367383	0.00533138	0.0861509	F-SEA
SOLA	SV_43 (Pelagibacterales)	0.997874	0.0323708	0.0559761	0.10129	F-SEA
SOLA	SV_44 (Balneolales)	1.45149	0.0308672	0.0556061	0.10129	F-SEA
SOLA	SV_48 (Pelagibacterales)	2.33261	0.0234604	0.0295993	0.0894483	F-SEA
SOLA	SV_51 (Flavobacteriales)	2.1185	0.0194083	0.0173054	0.0861509	F-SEA
SOLA	SV_54 (Pseudomonadales)	4.98101	0.00774393	0.0558178	0.10129	F-SEA
SOLA	SV_58 (Flavobacteriales)	1.57267	0.0193861	0.0476411	0.100576	F-SEA
SOLA	SV_62 (Flavobacteriales)	0.231701	0.0198034	0.144245	0.182711	F-SEA
SOLA	SV_66 (Rhodobacterales)	2.7791	0.0147078	0.0306007	0.0894483	F-SEA
SOLA	SV_70 (Flavobacteriales)	2.26486	0.0133799	0.0441063	0.0985905	F-SEA
SOLA	SV_71 (Puniceispirillales)	-1.98281	0.0193229	0.011059	0.0480725	S-DOM
SOLA	SV_74 (Puniceispirillales)	0.136534	0.0179205	0.674065	0.731842	F-SEA
SOLA	SV_76 (Pseudomonadales)	4.99147	0.00546543	0.037036	0.0964116	F-SEA
SOLA	SV_77 (Pseudomonadales)	3.53762	0.00618803	0.00855807	0.0861509	F-SEA
SOLA	SV_78 (Puniceispirillales)	1.22628	0.0143622	0.130211	0.176715	F-SEA
SOLA	SV_82 (Puniceispirillales)	0.996317	0.0133287	0.073628	0.111915	F-SEA
SOLA	SV_83 (SAR86)	1.88723	0.0120363	0.018137	0.0861509	F-SEA
SOLA	SV_91 (SAR86)	2.26115	0.0103274	0.0702451	0.111915	F-SEA
SOLA	SV_93 (Puniceispirillales)	-2.2832	0.011265	0.01045	0.0480725	S-DOM
SOLA	SV_95 (Puniceispirillales)	2.33826	0.00879024	0.0405944	0.0964116	F-SEA
Canet	SV_10 (Flavobacteriales)	-0.582315	0.208231	0.131463	0.165758	SW-DOM
Canet	SV_100 (Flavobacteriales)	0.00781811	0.00984493	0.974646	0.974646	S-DOM
Canet	SV_102 (Pseudomonadales)	1.51523	0.00581382	0.0364286	0.0847884	SW-DOM
Canet	SV_103 (Rhodobacterales)	1.12975	0.00627091	0.0194134	0.0351868	S-DOM
Canet	SV_128 (Flavobacteriales)	0.808494	0.00510256	0.120835	0.159283	S-DOM
Canet	SV_15 (Flavobacteriales)	2.89137	0.0270225	0.000926863	0.00757394	S-DOM
Canet	SV_17 (Flavobacteriales)	-0.828637	0.0370353	0.128235	0.165758	SW-DOM
Canet	SV_18 (Actinomycetales)	2.56445	0.0393681	0.00826528	0.0171209	S-DOM
Canet	SV_2 (Rhodobacterales)	4.94584	0.0401101	0.000377529	0.00547417	S-DOM
Canet	SV_24 (Flavobacteriales)	4.07091	0.0083311	0.00104468	0.00757394	S-DOM
Canet	SV_25 (Rhodobacterales)	2.41842	0.00941403	0.0346009	0.0557459	S-DOM
Canet	SV_29 (Enterobacterales)	1.78107	0.0320752	0.133613	0.168469	S-DOM
Canet	SV_37 (Flavobacteriales)	1.45261	0.0246536	0.00249755	0.00905363	S-DOM
Canet	SV_4 (Rhodobacterales)	2.09701	0.159469	0.00407628	0.0114491	S-DOM
Canet	SV_40 (Flavobacteriales)	0.874757	0.0283225	0.0852518	0.117729	S-DOM
Canet	SV_41 (Rhodobacterales)	1.40654	0.00577548	0.0173661	0.0335745	S-DOM
Canet	SV_45 (Flavobacteriales)	0.224179	0.0304522	0.45706	0.473383	S-DOM
Canet	SV_47 (Flavobacteriales)	2.09071	0.0121071	0.0334763	0.0557459	S-DOM
Canet	SV_5 (Flavobacteriales)	4.04648	0.0456341	0.000302538	0.00547417	S-DOM
Canet	SV_50 (Flavobacteriales)	0.726754	0.0135984	0.0145188	0.0744014	SW-DOM
Canet	SV_57 (Rhodobacterales)	1.31817	0.0168474	0.0480904	0.0734012	S-DOM
Canet	SV_60 (Actinomycetales)	1.64057	0.012882	0.00247236	0.00905363	S-DOM
Canet	SV_63 (Flavobacteriales)	2.60495	0.0062822	0.00231029	0.00905363	S-DOM
Canet	SV_67 (Gammaproteobacteria)	1.35658	0.0135035	0.00368561	0.0114491	S-DOM
Canet	SV_75 (Flavobacteriales)	-0.595746	0.0198163	0.232084	0.258863	SW-DOM
Canet	SV_80 (Actinomycetales)	2.47653	0.00510305	0.00227433	0.00905363	S-DOM
Canet	SV_86 (Rhodobacterales)	2.07606	0.00545302	0.00590243	0.013167	S-DOM
Canet	SV_9 (Flavobacteriales)	2.50908	0.0605687	0.00473755	0.0114491	S-DOM
Canet	SV_99 (Rhodobacterales)	1.93746	0.00526469	0.00439526	0.0114491	S-DOM
