# Supplementary material for: Cryopreservation and Resuscitation of Natural Aquatic Prokaryotic Communities
Source: Front Microbiol. 2021 Jan 28;11:597653. doi: 10.3389/fmicb.2020.597653 (PMC7877341; doi:10.3389/fmicb.2020.597653)
Supplement: Supplementary Table 4 — Coefficients of variation of maximal cell density for all incubations as well as for incubations incubation reported by Morán et al. (2020). [file Table_4.xlsx]

## Sheet: Supplementary Table S4
ID experiment	Description	Inoculum source	Inoculum size (x106 cells)	Growth medium	Treatment	Day (max abundance)	CV (%)
1a	Effect of the Inoculum size (filters)	SOLA	66	S-DOM		4	33.1
		SOLA	132	S-DOM		6	80.2
		SOLA	330	S-DOM		4	44.2
		SOLA	495	S-DOM		6	15.8
		SOLA	990	S-DOM		5	9.9
1b	Effect of the inoculum size (water aliquot)	SOLA	1.3	S-DOM		6	30.8
		SOLA	3.3	S-DOM		6	35.5
		SOLA	6.6	S-DOM		5	20.8
		SOLA	9.9	S-DOM		6	29.4
2	Similarity between resuscitated and original communities (filters)	SOLA	412	F-SEA		5	43.1(14.8)a
		SOLA	412	S-DOM		5	14.2
		SOLA	412	SW-DOM		5	12.8
		Canet	804	S-DOM		5	4.9
		Canet	804	SW-DOM		4	30.2
3	Handling time (filters)	SOLA	412	S-DOM	T0h	5	7.1
		SOLA	412	S-DOM	T7,5h	6	2.5
4	Storage time (filters)	SOLA	412	S-DOM	T1.5 months	5	14.2
		SOLA	412	S-DOM	T6 months	4	18.9
		SOLA	412	S-DOM	T12 months	4	14.2
	Moran et al., 2020	Marine		Seawater without any DOM addition	Temperature: in situ -3°C	3	4.89428
		Marine		Seawater without any DOM addition	Temperature: in situ	3	10.2141
		Marine		Seawater without any DOM addition	Temperature: in situ +3°C	3	8.724
		Marine		Seawater + Glucose	Temperature: in situ -3°C	3	5.15887
		Marine		Seawater + Glucose	Temperature: in situ	3	6.05125
		Marine		Seawater + Glucose	Temperature: in situ +3°C	3	8.83161
		Marine		Seawater + Mangrove	Temperature: in situ -3°C	3	3.32443
		Marine		Seawater + Mangrove	Temperature: in situ	3	3.00608
		Marine		Seawater + Mangrove	Temperature: in situ +3°C	3	5.12677
		Marine		Seawater + Seagrass	Temperature: in situ -3°C	3	17.0823
		Marine		Seawater + Seagrass	Temperature: in situ	3	12.431
		Marine		Seawater + Seagrass	Temperature: in situ +3°C	3	14.1999
aCV value excluding replicate 1
braw cells counts used to calculate CV values were estimated by the Engauge Digitizer program from figures published in Moran et al. 2020
